# Supplementary material for: Inverse Design of Tetracene Polymorphs with Enhanced Singlet Fission Performance by Property-Based Genetic Algorithm Optimization
Source: Chem Mater. 2023 Jan 21;35(3):1373–86. doi: 10.1021/acs.chemmater.2c03444 (PMC10042130; doi:10.1021/acs.chemmater.2c03444)
Supplement: Supplementary file 2 — cm2c03444_si_002.zip [file cm2c03444_si_002.zip]

Archive with 29 entries (28 files):
- geometry_SI/
- geometry_SI/P6.in
- geometry_SI/T1.in
- geometry_SI/b29d154086.in
- geometry_SI/7085dcb6d9.in
- geometry_SI/5da364c98f.in
- geometry_SI/T2.in
- geometry_SI/8bd8915692.in
- geometry_SI/P2.in
- geometry_SI/e723c41b3e.in
- geometry_SI/29405fec43.in
- geometry_SI/P1.in
- geometry_SI/91f93282a4.in
- geometry_SI/8222222dff.in
- geometry_SI/ebbb067e05.in
- geometry_SI/93ff4d5cd9.in
- geometry_SI/550aac4a6b.in
- geometry_SI/9d1d87b1a9.in
- geometry_SI/geometry_0c4cba32bb.in
- geometry_SI/9db07432ee.in
- geometry_SI/P5.in
- geometry_SI/3139bbfb05.in
- geometry_SI/4aaf86cef6.in
- geometry_SI/b223de42b0.in
- geometry_SI/dbacd6f301.in
- geometry_SI/P4.in
- geometry_SI/0c8031ebfc.in
- geometry_SI/P3.in
- geometry_SI/ea4b5efb97.in
