# Supplementary material for: Inverse Design of Tetracene Polymorphs with Enhanced Singlet Fission Performance by Property-Based Genetic Algorithm Optimization
Source: Chem Mater. 2023 Jan 21;35(3):1373–86. doi: 10.1021/acs.chemmater.2c03444 (PMC10042130; doi:10.1021/acs.chemmater.2c03444)
Supplement: Supplementary file 2 — cm2c03444_si_002.zip [file cm2c03444_si_002.zip › geometry_SI/P6.in]

lattice_vector 5.76151634 0.00437296 -1.32337817
lattice_vector -0.00486225 7.4608026 -0.02884782
lattice_vector -0.43891298 -0.07583259 13.40689287
atom 2.96069 5.50827 7.03491 C
atom 3.44962 5.82058 5.75186 C
atom 1.98914 5.01978 7.12927 H
atom 3.69116 5.79824 8.18678 C
atom 4.74715 6.46598 5.63220 C
atom 2.72346 5.51927 4.58264 C
atom 4.98387 6.45047 8.06860 C
atom 3.21688 5.45025 9.48818 C
atom 5.47324 6.76730 6.80147 C
atom 5.23606 6.77800 4.34909 C
atom 3.21291 5.83564 3.31543 C
atom 1.75226 5.02936 4.67515 H
atom 5.71454 6.74326 9.26223 C
atom 3.96550 5.72114 10.60310 C
atom 2.25218 4.95098 9.57886 H
atom 6.44460 7.25691 6.70917 H
atom 6.20725 7.26724 4.25481 H
atom 4.50557 6.48770 3.19729 C
atom 2.48190 5.54252 2.12194 C
atom 6.67525 7.25276 9.17506 H
atom 5.22076 6.38740 10.49150 C
atom 3.59708 5.42146 11.58367 H
atom 4.97959 6.83551 1.89584 C
atom 2.97545 5.89801 0.89257 C
atom 1.52121 5.03354 2.21228 H
atom 5.78994 6.61618 11.39416 H
atom 5.94404 7.33529 1.80530 H
atom 4.23082 6.56432 0.78104 C
atom 2.40619 5.66936 -0.01006 H
atom 4.59904 6.86405 -0.19958 H
atom 2.35819 1.77685 5.02053 C
atom 1.86963 2.08874 6.30399 C
atom 3.32989 1.28860 4.92601 H
atom 1.62742 2.06696 3.86876 C
atom 0.57183 2.73369 6.42461 C
atom 2.59634 1.78771 7.47296 C
atom 0.33431 2.71811 3.98800 C
atom 2.10236 1.72158 2.56658 C
atom -0.15488 3.03426 5.25550 C
atom 0.08329 3.04512 7.70823 C
atom 2.10685 2.10267 8.74059 C
atom 3.56803 1.29879 7.38011 H
atom -0.39632 3.01235 2.79466 C
atom 1.35471 1.99562 1.45157 C
atom 3.06732 1.22279 2.47590 H
atom -1.12614 3.52406 5.34802 H
atom -0.88810 3.53397 7.80281 H
atom 0.81381 2.75385 8.85993 C
atom 2.83769 1.80756 9.93367 C
atom -1.35752 3.52070 2.88332 H
atom 0.09880 2.66041 1.56486 C
atom 1.72371 1.70171 0.46906 H
atom 0.33914 3.09847 10.16235 C
atom 2.34283 2.15875 11.16370 C
atom 3.79911 1.30005 9.84273 H
atom -0.46891 2.89225 0.66230 H
atom -0.62571 3.59735 10.25388 H
atom 1.08689 2.82354 11.27716 C
atom 2.91070 1.92675 12.06611 H
atom 0.71796 3.11702 12.25982 H
