# Supplementary material for: Inverse Design of Tetracene Polymorphs with Enhanced Singlet Fission Performance by Property-Based Genetic Algorithm Optimization
Source: Chem Mater. 2023 Jan 21;35(3):1373–86. doi: 10.1021/acs.chemmater.2c03444 (PMC10042130; doi:10.1021/acs.chemmater.2c03444)
Supplement: Supplementary file 2 — cm2c03444_si_002.zip [file cm2c03444_si_002.zip › geometry_SI/T1.in]

lattice_vector 5.99909119 -0.02493493 -0.04637114
lattice_vector -0.52345096 7.77119606 -0.03688003
lattice_vector -1.90976904 -2.76116951 12.14109347
atom 1.72397 1.92332 5.03552 C
atom 2.64405 1.35294 4.13453 C
atom 0.78062 2.31419 4.65071 H
atom 1.98810 1.99952 6.40298 C
atom 3.90027 0.83232 4.64822 C
atom 2.38356 1.27224 2.75199 C
atom 3.24479 1.48280 6.91570 C
atom 1.05731 2.57187 7.32339 C
atom 4.16086 0.91405 6.03066 C
atom 4.81953 0.26060 3.74730 C
atom 3.29926 0.70316 1.86680 C
atom 1.44231 1.66810 2.36642 H
atom 3.49547 1.56957 8.32047 C
atom 1.33593 2.62767 8.66448 C
atom 0.11652 2.96318 6.93685 H
atom 5.10246 0.51883 6.41599 H
atom 5.76245 -0.13140 4.13193 H
atom 4.55554 0.18583 2.37968 C
atom 3.04852 0.61581 0.46202 C
atom 4.44488 1.18634 8.69761 H
atom 2.56859 2.11861 9.16979 C
atom 0.61130 3.06856 9.35060 H
atom 5.48668 -0.38593 1.45936 C
atom 3.97529 0.06612 -0.38706 C
atom 2.09911 0.99895 0.08479 H
atom 2.77676 2.17230 10.23927 H
atom 6.42753 -0.77686 1.84613 H
atom 5.20825 -0.44216 0.11829 C
atom 3.76697 0.01135 -1.45645 H
atom 5.93327 -0.88308 -0.56740 H
atom 1.53382 5.33651 3.36469 C
atom 0.64928 5.33293 4.46062 C
atom 2.49046 5.85432 3.45808 H
atom 1.21204 4.70566 2.16349 C
atom -0.62819 4.64998 4.33488 C
atom 0.96311 5.97413 5.67421 C
atom -0.06409 4.02207 2.03887 C
atom 2.09299 4.72368 1.03838 C
atom -0.94217 4.00859 3.12144 C
atom -1.51284 4.64602 5.43082 C
atom 0.08459 5.96085 6.75646 C
atom 1.92033 6.49002 5.77026 H
atom -0.38434 3.39105 0.79815 C
atom 1.74197 4.10951 -0.13539 C
atom 3.04787 5.24283 1.13147 H
atom -1.89926 3.49230 3.02633 H
atom -2.46916 4.12772 5.33698 H
atom -1.19148 5.27715 6.63188 C
atom 0.40482 6.59206 7.99718 C
atom -1.33961 2.87292 0.70552 H
atom 0.49058 3.43585 -0.25534 C
atom 2.42224 4.13302 -0.98745 H
atom -2.07230 5.25902 7.75709 C
atom -0.47008 6.54734 9.05064 C
atom 1.36069 7.10902 8.09014 H
atom 0.22720 2.95471 -1.19697 H
atom -3.02735 4.74008 7.66458 H
atom -1.72137 5.87355 8.93071 C
atom -0.20683 7.02858 9.99224 H
atom -2.40154 5.84988 9.78282 H
