# Supplementary material for: Inverse Design of Tetracene Polymorphs with Enhanced Singlet Fission Performance by Property-Based Genetic Algorithm Optimization
Source: Chem Mater. 2023 Jan 21;35(3):1373–86. doi: 10.1021/acs.chemmater.2c03444 (PMC10042130; doi:10.1021/acs.chemmater.2c03444)
Supplement: Supplementary file 2 — cm2c03444_si_002.zip [file cm2c03444_si_002.zip › geometry_SI/b29d154086.in]

lattice_vector 7.28600573 0.02001704 0.15981678
lattice_vector -0.00197548 7.19621143 -0.06760248
lattice_vector 3.19577349 2.89468498 11.0595049
atom 2.93451 3.13711 8.00104 C
atom 2.69607 3.34721 6.62856 C
atom 3.37631 3.94266 8.59084 H
atom 2.61277 1.93063 8.62129 C
atom 2.11181 2.27412 5.84039 C
atom 3.01323 4.56356 5.99422 C
atom 2.02102 0.86217 7.83676 C
atom 2.82734 1.71108 10.01646 C
atom 1.79463 1.05775 6.47473 C
atom 1.87333 2.48423 4.46790 C
atom 2.78683 4.75915 4.63221 C
atom 3.45859 5.36704 6.58327 H
atom 1.65865 -0.35197 8.49589 C
atom 2.45438 0.53245 10.61063 C
atom 3.29049 2.50947 10.59764 H
atom 1.34928 0.25422 5.88575 H
atom 1.43152 1.67869 3.87808 H
atom 2.19504 3.69073 3.84762 C
atom 3.14929 5.97327 3.97317 C
atom 1.20848 -1.14909 7.90467 H
atom 1.85408 -0.50865 9.84275 C
atom 2.61635 0.38649 11.67961 H
atom 1.98055 3.91037 2.45243 C
atom 2.95389 6.13004 2.62630 C
atom 3.59962 6.77048 4.56415 H
atom 1.53895 -1.43149 10.33051 H
atom 1.51742 3.11203 1.87117 H
atom 2.35360 5.08901 1.85836 C
atom 3.26905 7.05291 2.13865 H
atom 2.19179 5.23504 0.78935 H
atom 6.62988 4.66379 6.56997 C
atom 6.35781 5.87735 5.90888 C
atom 7.10616 3.85399 6.01461 H
atom 6.32213 4.47959 7.91782 C
atom 5.73458 6.96014 6.65210 C
atom 6.67845 6.07618 4.55164 C
atom 5.69062 5.55791 8.65659 C
atom 6.63728 3.26938 8.60861 C
atom 5.41393 6.76144 8.00933 C
atom 5.46248 8.17371 5.99114 C
atom 6.40174 7.27978 3.90445 C
atom 7.14956 5.26394 3.99479 H
atom 5.39298 5.35311 10.03834 C
atom 6.35936 3.12596 9.94289 C
atom 7.11887 2.46430 8.05380 H
atom 4.94290 7.57379 8.56608 H
atom 4.98620 8.98343 6.54661 H
atom 5.77018 8.35798 4.64334 C
atom 6.69947 7.48500 2.52272 C
atom 4.90452 6.16089 10.58380 H
atom 5.72155 4.17807 10.66441 C
atom 6.63727 2.20554 10.45759 H
atom 5.45489 9.56828 3.95285 C
atom 6.37085 8.66020 1.89697 C
atom 7.18806 6.67743 1.97707 H
atom 5.49830 4.04631 11.72407 H
atom 4.97322 10.37325 4.50777 H
atom 5.73286 9.71209 2.61863 C
atom 6.59427 8.79230 0.83738 H
atom 5.45484 10.63261 2.10418 H
