# Supplementary material for: Inverse Design of Tetracene Polymorphs with Enhanced Singlet Fission Performance by Property-Based Genetic Algorithm Optimization
Source: Chem Mater. 2023 Jan 21;35(3):1373–86. doi: 10.1021/acs.chemmater.2c03444 (PMC10042130; doi:10.1021/acs.chemmater.2c03444)
Supplement: Supplementary file 2 — cm2c03444_si_002.zip [file cm2c03444_si_002.zip › geometry_SI/7085dcb6d9.in]

lattice_vector 5.85717074 0.07031093 -0.18682888
lattice_vector -0.37314383 8.70592974 -0.0240329
lattice_vector -1.41935614 -3.03552765 11.42105237
atom 0.75026 -0.85965 7.14180 C
atom 1.20138 -0.41977 5.88136 C
atom -0.21401 -0.50651 7.51346 H
atom 1.50997 -1.72691 7.92605 C
atom 2.49120 -0.87876 5.39063 C
atom 0.44314 0.45763 5.08377 C
atom 2.79592 -2.18824 7.43418 C
atom 1.06930 -2.17851 9.20796 C
atom 3.24943 -1.75615 6.18822 C
atom 2.94229 -0.43891 4.13027 C
atom 0.89675 0.88997 3.83789 C
atom -0.52271 0.80801 5.45243 H
atom 3.55979 -3.07935 8.24662 C
atom 1.83602 -3.03519 9.95532 C
atom 0.10049 -1.83464 9.57380 H
atom 4.21490 -2.10743 5.81942 H
atom 3.90649 -0.79191 3.75833 H
atom 2.18272 0.42870 3.34621 C
atom 0.13309 1.78150 3.02564 C
atom 4.52282 -3.42802 7.87465 H
atom 3.09477 -3.49324 9.46763 C
atom 1.47819 -3.37254 10.92801 H
atom 2.62380 0.88084 2.06472 C
atom 0.59833 2.19572 1.80482 C
atom -0.82863 2.13161 3.39964 H
atom 3.68969 -4.18688 10.06351 H
atom 3.59279 0.53713 1.69922 H
atom 1.85714 1.73759 1.31731 C
atom 0.00397 2.89013 1.20926 H
atom 2.21534 2.07539 0.34490 H
atom 5.92050 3.65588 6.84481 C
atom 5.24222 4.02521 5.66601 C
atom 6.89853 4.09317 7.05367 H
atom 5.36571 2.75780 7.75689 C
atom 3.93352 3.45244 5.39550 C
atom 5.78781 4.94235 4.74711 C
atom 4.06441 2.17651 7.48074 C
atom 6.03160 2.39517 8.96820 C
atom 3.38812 2.53521 6.31449 C
atom 3.25539 3.82186 4.21661 C
atom 5.11157 5.30134 3.58098 C
atom 6.76608 5.37972 4.95429 H
atom 3.51442 1.25274 8.42146 C
atom 5.45891 1.51734 9.85250 C
atom 7.01043 2.83218 9.16876 H
atom 2.41000 2.09762 6.10704 H
atom 2.27763 3.38441 4.00687 H
atom 3.81031 4.72013 3.30470 C
atom 5.66186 6.22534 2.64069 C
atom 2.54387 0.80568 8.20603 H
atom 4.18776 0.93431 9.57281 C
atom 5.98113 1.25693 10.77368 H
atom 3.14475 5.08310 2.09332 C
atom 4.98881 6.54419 1.48933 C
atom 6.63251 6.67178 2.85697 H
atom 3.74948 0.22419 10.27567 H
atom 2.16576 4.64663 1.89243 H
atom 3.71768 5.96118 1.20938 C
atom 5.42716 7.25448 0.78669 H
atom 3.19560 6.22187 0.28820 H
