# Supplementary material for: Inverse Design of Tetracene Polymorphs with Enhanced Singlet Fission Performance by Property-Based Genetic Algorithm Optimization
Source: Chem Mater. 2023 Jan 21;35(3):1373–86. doi: 10.1021/acs.chemmater.2c03444 (PMC10042130; doi:10.1021/acs.chemmater.2c03444)
Supplement: Supplementary file 2 — cm2c03444_si_002.zip [file cm2c03444_si_002.zip › geometry_SI/5da364c98f.in]

lattice_vector 7.30988967 -0.00157854 0.0246974
lattice_vector 1.31677217 7.48586169 -0.01969509
lattice_vector 1.12931817 2.59446898 10.59006984
atom 5.78685 8.50005 9.31682 C
atom 7.00422 8.38221 10.01592 C
atom 4.97454 9.07842 9.76099 H
atom 5.59229 7.89009 8.07852 C
atom 8.08619 7.61323 9.42245 C
atom 7.20532 8.98442 11.27335 C
atom 6.67320 7.12092 7.48715 C
atom 4.35254 7.98166 7.37277 C
atom 7.88530 7.00779 8.16693 C
atom 9.29977 7.48650 10.12521 C
atom 8.41116 8.85500 11.96239 C
atom 6.39282 9.56218 11.71903 H
atom 6.44821 6.48513 6.22731 C
atom 4.18013 7.34750 6.17064 C
atom 3.54245 8.56336 7.81391 H
atom 8.69551 6.42475 7.72466 H
atom 10.10809 6.90055 9.68405 H
atom 9.48858 8.07946 11.37300 C
atom 8.62211 9.45138 13.24310 C
atom 7.25924 5.90648 5.78518 H
atom 5.24004 6.59127 5.58982 C
atom 3.22406 7.41966 5.65120 H
atom 10.70742 7.93222 12.10373 C
atom 9.80686 9.27774 13.91118 C
atom 7.82320 10.04909 13.68351 H
atom 5.09207 6.09502 4.62979 H
atom 11.51374 7.34745 11.66026 H
atom 10.85995 8.50570 13.33897 C
atom 9.94309 9.73827 14.89041 H
atom 11.79259 8.37102 13.88752 H
atom 4.51822 2.51196 0.10251 C
atom 3.29478 2.06513 -0.43273 C
atom 5.31640 2.81063 -0.57931 H
atom 4.72937 2.59473 1.47854 C
atom 2.22749 1.68017 0.47626 C
atom 3.06962 1.99170 -1.82155 C
atom 3.66460 2.20672 2.38686 C
atom 5.95825 3.07271 2.02754 C
atom 2.45010 1.76184 1.86465 C
atom 1.00033 1.24216 -0.05834 C
atom 1.84840 1.56472 -2.34207 C
atom 3.87045 2.28424 -2.50362 H
atom 3.89840 2.31045 3.79162 C
atom 6.13421 3.16786 3.38330 C
atom 6.75319 3.36816 1.34282 H
atom 1.64305 1.47489 2.54209 H
atom 0.20134 0.94705 0.62367 H
atom 0.78357 1.17727 -1.43426 C
atom 1.60347 1.49490 -3.74797 C
atom 3.10932 2.00980 4.48106 H
atom 5.09421 2.77558 4.27537 C
atom 7.07357 3.55363 3.78062 H
atom -0.45721 0.73164 -1.98533 C
atom 0.39547 1.06477 -4.23285 C
atom 2.40072 1.79007 -4.43020 H
atom 5.24871 2.84345 5.35255 H
atom -1.25278 0.43358 -1.30254 H
atom -0.64571 0.67281 -3.34158 C
atom 0.23321 1.01704 -5.31038 H
atom -1.59631 0.31883 -3.74109 H
