# Supplementary material for: Inverse Design of Tetracene Polymorphs with Enhanced Singlet Fission Performance by Property-Based Genetic Algorithm Optimization
Source: Chem Mater. 2023 Jan 21;35(3):1373–86. doi: 10.1021/acs.chemmater.2c03444 (PMC10042130; doi:10.1021/acs.chemmater.2c03444)
Supplement: Supplementary file 2 — cm2c03444_si_002.zip [file cm2c03444_si_002.zip › geometry_SI/T2.in]

lattice_vector 5.82992032 0.00340513 0.52143373
lattice_vector 0.08613519 7.46061504 -1.01791762
lattice_vector -1.1878376 -0.43199549 13.06708585
atom 4.77548 3.20757 7.96127 C
atom 4.29927 2.73955 6.72045 C
atom 5.74079 3.71608 8.00037 H
atom 4.04383 3.03838 9.13687 C
atom 3.00997 2.06902 6.66618 C
atom 5.03168 2.90647 5.52896 C
atom 2.75782 2.36463 9.08276 C
atom 4.51502 3.51308 10.40032 C
atom 2.27819 1.90112 7.85782 C
atom 2.53412 1.60079 5.42558 C
atom 4.55299 2.44156 4.30413 C
atom 5.99744 3.41403 5.56663 H
atom 2.02392 2.19118 10.29623 C
atom 3.77415 3.32842 11.53949 C
atom 5.47598 4.02759 10.43974 H
atom 1.31231 1.39371 7.82049 H
atom 1.56867 1.09254 5.38595 H
atom 3.26662 1.76846 4.25034 C
atom 5.28734 2.61230 3.09060 C
atom 1.06325 1.67692 10.25812 H
atom 2.51844 2.65593 11.48714 C
atom 4.14469 3.69603 12.49720 H
atom 2.79541 1.29227 2.98763 C
atom 4.79275 2.14623 1.90021 C
atom 6.24867 3.12535 3.12820 H
atom 1.94942 2.50718 12.40520 H
atom 1.83424 0.77816 2.94814 H
atom 3.53659 1.47474 1.84833 C
atom 5.36249 2.29296 0.98230 H
atom 3.16560 1.10520 0.89166 H
atom 2.13492 5.33339 4.91025 C
atom 1.42081 5.79991 6.03147 C
atom 3.09116 4.82944 5.06350 H
atom 1.64874 5.49706 3.61317 C
atom 0.14371 6.46509 5.82831 C
atom 1.90294 5.63579 7.34469 C
atom 0.37386 6.16369 3.41029 C
atom 2.36294 5.02282 2.46954 C
atom -0.33917 6.62839 4.51526 C
atom -0.57110 6.93087 6.94942 C
atom 1.18890 6.09920 8.44963 C
atom 2.85884 5.13186 7.49948 H
atom -0.10809 6.32748 2.07531 C
atom 1.85944 5.19818 1.20612 C
atom 3.31699 4.51632 2.62062 H
atom -1.29524 7.13210 4.36053 H
atom -1.52756 7.43446 6.79620 H
atom -0.08595 6.76582 8.24674 C
atom 1.67007 5.93383 9.78460 C
atom -1.06018 6.83593 1.92052 H
atom 0.61288 5.85981 1.00731 C
atom 2.41501 4.83075 0.34266 H
atom -0.80143 7.23792 9.39049 C
atom 0.94780 6.39922 10.85269 C
atom 2.62236 5.42567 9.93893 H
atom 0.23395 5.99876 -0.00542 H
atom -1.75519 7.74472 9.23839 H
atom -0.29906 7.06042 10.65401 C
atom 1.32548 6.25844 11.86565 H
atom -0.85548 7.42410 11.51854 H
