# Supplementary material for: Inverse Design of Tetracene Polymorphs with Enhanced Singlet Fission Performance by Property-Based Genetic Algorithm Optimization
Source: Chem Mater. 2023 Jan 21;35(3):1373–86. doi: 10.1021/acs.chemmater.2c03444 (PMC10042130; doi:10.1021/acs.chemmater.2c03444)
Supplement: Supplementary file 2 — cm2c03444_si_002.zip [file cm2c03444_si_002.zip › geometry_SI/8bd8915692.in]

lattice_vector 5.86541752 -0.00830187 0.00059627
lattice_vector 0.02402435 7.768732 0.0038941
lattice_vector 0.05736249 1.69788718 12.95394329
atom 0.55690 5.68147 6.90997 C
atom 1.16453 5.01528 5.82806 C
atom -0.41329 6.15875 6.75982 H
atom 1.16936 5.75538 8.16072 C
atom 2.46041 4.38597 6.02457 C
atom 0.56186 4.95681 4.55679 C
atom 2.46338 5.12577 8.35879 C
atom 0.56773 6.44644 9.25715 C
atom 3.06803 4.45710 7.29413 C
atom 3.07163 3.72912 4.93837 C
atom 1.18264 4.32066 3.48228 C
atom -0.40725 5.43509 4.40603 H
atom 3.07830 5.21840 9.64628 C
atom 1.19830 6.51894 10.47232 C
atom -0.40166 6.92178 9.10562 H
atom 4.03940 3.98218 7.44409 H
atom 4.04214 3.25202 5.08602 H
atom 2.47420 3.68643 3.67830 C
atom 0.59380 4.28770 2.18125 C
atom 4.04742 4.74134 9.79913 H
atom 2.46714 5.89791 10.66863 C
atom 0.72923 7.06323 11.29400 H
atom 3.09788 3.04623 2.56301 C
atom 1.23636 3.67992 1.13443 C
atom -0.37843 4.76059 2.04222 H
atom 2.95494 5.97196 11.64082 H
atom 4.06091 2.55638 2.71199 H
atom 2.50127 3.05051 1.32788 C
atom 0.78023 3.67218 0.14442 H
atom 2.99075 2.56482 0.48297 H
atom 6.01439 2.14103 7.97957 C
atom 5.38759 1.48774 6.90016 C
atom 6.98596 2.61245 7.82123 H
atom 5.43139 2.18640 9.24618 C
atom 4.09022 0.86605 7.11056 C
atom 5.98146 1.41253 5.62441 C
atom 4.13850 1.55941 9.45623 C
atom 6.07167 2.82163 10.35481 C
atom 3.50190 0.92774 8.38832 C
atom 3.46732 0.20316 6.03535 C
atom 5.36209 0.74645 4.56665 C
atom 6.95402 1.88166 5.46431 H
atom 3.56527 1.59362 10.76418 C
atom 5.48954 2.81913 11.59675 C
atom 7.03585 3.30582 10.19538 H
atom 2.53138 0.45593 8.55001 H
atom 2.49601 -0.26845 6.19579 H
atom 4.06655 0.12468 4.77852 C
atom 5.96409 0.64845 3.27347 C
atom 2.59226 1.12564 10.91422 H
atom 4.22356 2.19634 11.80416 C
atom 5.99182 3.30072 12.43652 H
atom 3.45017 -0.56406 3.68889 C
atom 5.33931 -0.02907 2.25819 C
atom 6.93536 1.11848 3.11287 H
atom 3.77948 2.20477 12.79955 H
atom 2.47952 -1.03356 3.85036 H
atom 4.06847 -0.64178 2.46777 C
atom 5.81743 -0.10833 1.28166 H
atom 3.58801 -1.18423 1.65142 H
