# Supplementary material for: Inverse Design of Tetracene Polymorphs with Enhanced Singlet Fission Performance by Property-Based Genetic Algorithm Optimization
Source: Chem Mater. 2023 Jan 21;35(3):1373–86. doi: 10.1021/acs.chemmater.2c03444 (PMC10042130; doi:10.1021/acs.chemmater.2c03444)
Supplement: Supplementary file 2 — cm2c03444_si_002.zip [file cm2c03444_si_002.zip › geometry_SI/P2.in]

lattice_vector 6.1451907 -0.01446692 -0.01839716
lattice_vector 0.68164656 7.68964054 0.09616887
lattice_vector 1.57667828 3.65915196 12.0066927
atom 0.45847 5.96086 7.15758 C
atom 1.40537 5.97176 6.11503 C
atom -0.48284 6.49733 7.02423 H
atom 0.69585 5.28659 8.35473 C
atom 2.65913 5.25881 6.29550 C
atom 1.17525 6.65416 4.90456 C
atom 1.94906 4.57538 8.53570 C
atom -0.25505 5.28300 9.42132 C
atom 2.88941 4.57646 7.50600 C
atom 3.60607 5.26953 5.25296 C
atom 2.11556 6.65504 3.87483 C
atom 0.23431 7.19100 4.77005 H
atom 2.17851 3.89868 9.77390 C
atom 0.00848 4.62408 10.59280 C
atom -1.19341 5.82179 9.28655 H
atom 3.83020 4.03927 7.64015 H
atom 4.54734 4.73298 5.38631 H
atom 3.36872 5.94362 4.05572 C
atom 1.88577 7.33168 2.63662 C
atom 3.11664 3.35720 9.90662 H
atom 1.23754 3.92400 10.77085 C
atom -0.72408 4.63598 11.40043 H
atom 4.31924 5.94705 2.98884 C
atom 2.82622 7.30580 1.63926 C
atom 0.94770 7.87331 2.50412 H
atom 1.42781 3.40415 11.71063 H
atom 5.25874 5.41004 3.12279 H
atom 4.05522 6.60570 1.81726 C
atom 2.63561 7.82532 0.69938 H
atom 4.78762 6.59377 1.00948 H
atom 7.02738 10.27090 5.66809 C
atom 6.07109 9.69261 6.52493 C
atom 7.96670 10.63185 6.09068 H
atom 6.80308 10.39240 4.29706 C
atom 4.81987 9.21296 5.96172 C
atom 6.29035 9.56616 7.91050 C
atom 5.55184 9.91641 3.73512 C
atom 7.76628 10.98130 3.42164 C
atom 4.60072 9.33942 4.57609 C
atom 3.86330 8.63537 6.81874 C
atom 5.33927 8.98914 8.75154 C
atom 7.22786 9.93012 8.33434 H
atom 5.33821 10.05624 2.32883 C
atom 7.51979 11.09234 2.07789 C
atom 8.70217 11.34487 3.84678 H
atom 3.66206 8.97765 4.15295 H
atom 2.92394 8.27442 6.39624 H
atom 4.08786 8.51347 8.18970 C
atom 5.55294 8.84938 10.15783 C
atom 4.39310 9.70080 1.91488 H
atom 6.29334 10.62229 1.52376 C
atom 8.26420 11.55602 1.43066 H
atom 3.12465 7.92473 9.06520 C
atom 4.59789 8.28327 10.96294 C
atom 6.49806 9.20483 10.57173 H
atom 6.11003 10.71762 0.45283 H
atom 2.18848 7.56165 8.64023 H
atom 3.37134 7.81339 10.40889 C
atom 4.78126 8.18786 12.03385 H
atom 2.62694 7.34967 11.05610 H
