# Supplementary material for: Inverse Design of Tetracene Polymorphs with Enhanced Singlet Fission Performance by Property-Based Genetic Algorithm Optimization
Source: Chem Mater. 2023 Jan 21;35(3):1373–86. doi: 10.1021/acs.chemmater.2c03444 (PMC10042130; doi:10.1021/acs.chemmater.2c03444)
Supplement: Supplementary file 2 — cm2c03444_si_002.zip [file cm2c03444_si_002.zip › geometry_SI/e723c41b3e.in]

lattice_vector 5.90995375 -0.00659962 0.00617074
lattice_vector 0.00510535 7.4003816 -0.01996491
lattice_vector 2.35662803 0.04152439 13.15677249
atom 5.04902 1.23383 10.54928 C
atom 4.25051 1.52386 11.67224 C
atom 6.02310 0.76537 10.69816 H
atom 4.63283 1.54612 9.25616 C
atom 2.95349 2.14903 11.47160 C
atom 4.67725 1.23910 12.98397 C
atom 3.33811 2.17159 9.05472 C
atom 5.45592 1.29469 8.11650 C
atom 2.53516 2.45024 10.16048 C
atom 2.16172 2.45136 12.59674 C
atom 3.89155 1.55011 14.09326 C
atom 5.65212 0.77118 13.13160 H
atom 2.94219 2.50515 7.72203 C
atom 5.03892 1.64052 6.85804 C
atom 6.42877 0.82919 8.27536 H
atom 1.56599 2.92938 10.01040 H
atom 1.18987 2.92593 12.44869 H
atom 2.59444 2.17264 13.89287 C
atom 4.32389 1.28265 15.42928 C
atom 1.96908 2.97561 7.57486 H
atom 3.76610 2.25092 6.65601 C
atom 5.68347 1.44411 6.00142 H
atom 1.80709 2.49553 15.04087 C
atom 3.53654 1.61266 16.50208 C
atom 5.29690 0.81349 15.57684 H
atom 3.45149 2.52750 5.64877 H
atom 0.83529 2.96788 14.89282 H
atom 2.26509 2.22771 16.30445 C
atom 3.88848 1.40575 17.51442 H
atom 1.65306 2.49461 17.16633 H
atom 2.45373 4.90862 1.66962 C
atom 3.25306 5.18865 0.54470 C
atom 1.47863 4.44116 1.52430 H
atom 2.87054 5.22924 2.96052 C
atom 4.55128 5.81275 0.74107 C
atom 2.82621 4.89483 -0.76498 C
atom 4.16654 5.85346 3.15769 C
atom 2.04699 4.98743 4.10194 C
atom 4.97004 6.12275 2.05003 C
atom 5.34395 6.10517 -0.38604 C
atom 3.61295 5.19582 -1.87631 C
atom 1.85048 4.42774 -0.90959 H
atom 4.56328 6.19526 4.48808 C
atom 2.46506 5.34043 5.35806 C
atom 1.07250 4.52423 3.94644 H
atom 5.94019 6.60099 2.19658 H
atom 6.31668 6.57896 -0.24129 H
atom 4.91116 5.81745 -1.68018 C
atom 3.18073 4.91875 -3.21041 C
atom 5.53723 6.66507 4.63185 H
atom 3.73924 5.94939 5.55593 C
atom 1.82012 5.15123 6.21601 H
atom 5.69955 6.13018 -2.83027 C
atom 3.96922 5.23899 -4.28536 C
atom 2.20685 4.45046 -3.35502 H
atom 4.05468 6.23169 6.56132 H
atom 6.67211 6.60195 -2.68540 H
atom 5.24166 5.85337 -4.09194 C
atom 3.61780 5.02422 -5.29626 H
atom 5.85466 6.11240 -4.95552 H
