# Supplementary material for: Inverse Design of Tetracene Polymorphs with Enhanced Singlet Fission Performance by Property-Based Genetic Algorithm Optimization
Source: Chem Mater. 2023 Jan 21;35(3):1373–86. doi: 10.1021/acs.chemmater.2c03444 (PMC10042130; doi:10.1021/acs.chemmater.2c03444)
Supplement: Supplementary file 2 — cm2c03444_si_002.zip [file cm2c03444_si_002.zip › geometry_SI/29405fec43.in]

lattice_vector 6.02721166 -0.04069585 0.11210582
lattice_vector -0.54922647 7.81336198 -0.15268926
lattice_vector -0.3238092 -0.59395443 12.36343428
atom 2.61404 0.10546 6.58093 C
atom 1.68447 0.69758 5.70536 C
atom 3.55043 -0.28143 6.17574 H
atom 2.36702 0.00172 7.94934 C
atom 0.43733 1.21066 6.24789 C
atom 1.92763 0.80654 4.32174 C
atom 1.11926 0.50933 8.49073 C
atom 3.30601 -0.59899 8.84129 C
atom 0.19411 1.10145 7.63145 C
atom -0.49185 1.80311 5.37220 C
atom 1.00283 1.39901 3.46235 C
atom 2.86257 0.41682 3.91521 H
atom 0.88338 0.38234 9.89519 C
atom 3.04164 -0.69508 10.18214 C
atom 4.23999 -0.98359 8.43250 H
atom -0.74087 1.49099 8.03807 H
atom -1.42849 2.18950 5.77729 H
atom -0.24485 1.90671 4.00381 C
atom 1.23870 1.52630 2.05791 C
atom -0.06313 0.75259 10.29270 H
atom 1.81661 -0.19806 10.71660 C
atom 3.77062 -1.17131 10.83864 H
atom -1.18419 2.50703 3.11195 C
atom 0.30538 2.10675 1.23664 C
atom 2.18527 1.15632 1.66030 H
atom 1.61652 -0.29678 11.78422 H
atom -2.11844 2.89123 3.52046 H
atom -0.91988 2.60320 1.77110 C
atom 0.50565 2.20589 0.16909 H
atom -1.64907 3.07902 1.11453 H
atom 2.26639 4.52732 4.92738 C
atom 3.15950 4.50236 6.01683 C
atom 1.30745 4.01346 5.01760 H
atom 2.58250 5.18037 3.73596 C
atom 4.44108 5.17741 5.89452 C
atom 2.85084 3.83977 7.22059 C
atom 3.86214 5.85643 3.61512 C
atom 1.69179 5.19396 2.61800 C
atom 4.74956 5.84027 4.69087 C
atom 5.33380 5.15307 6.98440 C
atom 3.73774 3.82449 8.29671 C
atom 1.89090 3.32888 7.31442 H
atom 4.17602 6.51236 2.38532 C
atom 2.03570 5.83260 1.45480 C
atom 0.73378 4.68056 2.70799 H
atom 5.70948 6.35127 4.59735 H
atom 6.29276 5.66690 6.89405 H
atom 5.01727 4.50082 8.17614 C
atom 3.42353 3.16878 9.52657 C
atom 5.13422 7.02525 2.29651 H
atom 3.29092 6.49946 1.33918 C
atom 1.34489 5.83730 0.61015 H
atom 5.90768 4.48747 9.29441 C
atom 4.30839 3.18170 10.57285 C
atom 2.46534 2.65578 9.61497 H
atom 3.54811 7.00622 0.40950 H
atom 6.86573 5.00074 9.20412 H
atom 5.56366 3.84864 10.45743 C
atom 4.05114 2.67483 11.50246 H
atom 6.25469 3.84325 11.30189 H
