# Supplementary material for: Inverse Design of Tetracene Polymorphs with Enhanced Singlet Fission Performance by Property-Based Genetic Algorithm Optimization
Source: Chem Mater. 2023 Jan 21;35(3):1373–86. doi: 10.1021/acs.chemmater.2c03444 (PMC10042130; doi:10.1021/acs.chemmater.2c03444)
Supplement: Supplementary file 2 — cm2c03444_si_002.zip [file cm2c03444_si_002.zip › geometry_SI/P1.in]

lattice_vector 6.23630853 0.01072711 0.20437026
lattice_vector -0.01117482 7.3711384 0.06998385
lattice_vector -0.77149515 -0.090792 12.24167888
atom 3.47342 6.69038 7.75150 C
atom 2.51217 7.00714 6.77177 C
atom 4.40333 6.20736 7.44562 H
atom 3.26213 6.97041 9.10162 C
atom 1.27208 7.64476 7.18323 C
atom 2.71062 6.71618 5.40751 C
atom 2.02353 7.60806 9.51129 C
atom 4.22330 6.63506 10.10385 C
atom 1.06902 7.93014 8.54733 C
atom 0.30827 7.95815 6.20539 C
atom 1.75035 7.02912 4.44521 C
atom 3.63905 6.23224 5.09841 H
atom 1.82285 7.88163 10.89957 C
atom 3.98629 6.91340 11.42430 C
atom 5.14899 6.14691 9.79795 H
atom 0.13978 8.41175 8.85608 H
atom -0.62083 8.44053 6.51426 H
atom 0.51283 7.66861 4.85667 C
atom 1.93955 6.73729 3.05866 C
atom 0.89099 8.36363 11.20022 H
atom 2.77561 7.54819 11.82817 C
atom 4.72579 6.63994 12.17691 H
atom -0.45719 7.99171 3.85841 C
atom 0.97833 7.06169 2.13575 C
atom 2.86380 6.24535 2.75056 H
atom 2.60512 7.76903 12.88232 H
atom -1.38114 8.48011 4.16937 H
atom -0.23019 7.70190 2.53793 C
atom 1.14572 6.83453 1.08183 H
atom -0.97639 7.96985 1.78962 H
atom 3.08934 3.02404 5.16541 C
atom 4.04942 3.32979 6.14974 C
atom 2.16196 2.53170 5.46404 H
atom 3.29927 3.32555 3.81971 C
atom 5.28685 3.97862 5.74789 C
atom 3.85257 3.01692 7.50937 C
atom 4.53518 3.97446 3.41966 C
atom 2.33973 3.00067 2.81253 C
atom 5.48854 4.28568 4.38830 C
atom 6.24988 4.28029 6.73012 C
atom 4.81190 3.31873 8.47614 C
atom 2.92725 2.52254 7.81122 H
atom 4.73484 4.26908 2.03557 C
atom 2.57573 3.29914 1.49629 C
atom 1.41633 2.50383 3.11120 H
atom 6.41585 4.77555 4.08681 H
atom 7.17681 4.77130 6.42840 H
atom 6.04691 3.96921 8.07426 C
atom 4.62453 3.00468 9.85801 C
atom 5.66519 4.75812 1.74164 H
atom 3.78372 3.94497 1.10199 C
atom 1.83761 3.03306 0.73971 H
atom 7.01645 4.27998 9.07688 C
atom 5.58520 3.31802 10.78536 C
atom 3.70251 2.50486 10.16004 H
atom 3.95372 4.18158 0.05118 H
atom 7.93864 4.77614 8.77307 H
atom 6.79136 3.96844 10.39270 C
atom 5.41908 3.07396 11.83573 H
atom 7.53725 4.22681 11.14464 H
