# Supplementary material for: Inverse Design of Tetracene Polymorphs with Enhanced Singlet Fission Performance by Property-Based Genetic Algorithm Optimization
Source: Chem Mater. 2023 Jan 21;35(3):1373–86. doi: 10.1021/acs.chemmater.2c03444 (PMC10042130; doi:10.1021/acs.chemmater.2c03444)
Supplement: Supplementary file 2 — cm2c03444_si_002.zip [file cm2c03444_si_002.zip › geometry_SI/91f93282a4.in]

lattice_vector 5.91263641 0.01844091 0.02761481
lattice_vector -0.16551163 7.83873497 -0.12018407
lattice_vector -0.5468353 -2.32632836 12.46181096
atom 3.44209 2.72366 3.52558 C
atom 4.21391 2.54286 2.36173 C
atom 2.46716 2.23774 3.59174 H
atom 3.86266 3.55597 4.56198 C
atom 5.51174 3.19184 2.26918 C
atom 3.74110 1.79432 1.26610 C
atom 5.15271 4.21596 4.46396 C
atom 3.03376 3.83191 5.69261 C
atom 5.95301 3.99236 3.34258 C
atom 6.25902 3.04974 1.08327 C
atom 4.47523 1.67954 0.08713 C
atom 2.76604 1.31139 1.33931 H
atom 5.52826 5.13090 5.49587 C
atom 3.42380 4.73796 6.64496 C
atom 2.07159 3.32463 5.77279 H
atom 6.91880 4.49587 3.26573 H
atom 7.23061 3.54186 1.00566 H
atom 5.77340 2.32325 -0.00473 C
atom 3.98872 0.95129 -1.04283 C
atom 6.49683 5.62676 5.42118 H
atom 4.68375 5.39878 6.54236 C
atom 2.76225 4.95255 7.48571 H
atom 6.50896 2.20112 -1.22207 C
atom 4.72950 0.86675 -2.19290 C
atom 3.01450 0.46613 -0.97132 H
atom 4.97873 6.12274 7.30159 H
atom 7.48397 2.68165 -1.29184 H
atom 6.00330 1.49981 -2.28511 C
atom 4.34347 0.30425 -3.04240 H
atom 6.58658 1.42551 -3.20411 H
atom 2.72021 1.99364 10.09345 C
atom 2.14995 2.79010 11.10738 C
atom 3.69198 1.52737 10.26827 H
atom 2.03809 1.72558 8.90539 C
atom 0.84456 3.38996 10.88087 C
atom 2.77182 2.96860 12.35893 C
atom 0.74169 2.33807 8.67305 C
atom 2.54354 0.81306 7.92822 C
atom 0.19697 3.17139 9.64908 C
atom 0.23818 4.12380 11.91905 C
atom 2.15331 3.67903 13.38847 C
atom 3.74844 2.51345 12.53599 H
atom 0.03334 2.01424 7.47472 C
atom 1.81226 0.49971 6.81146 C
atom 3.51811 0.35593 8.10192 H
atom -0.78240 3.62293 9.47955 H
atom -0.74283 4.56803 11.74775 H
atom 0.84548 4.26795 13.16521 C
atom 2.75793 3.83108 14.67257 C
atom -0.93563 2.48224 7.29731 H
atom 0.54322 1.10877 6.58040 C
atom 2.20529 -0.22001 6.09343 H
atom 0.21687 4.96960 14.24050 C
atom 2.11903 4.50720 15.67895 C
atom 3.74008 3.39144 14.84046 H
atom -0.02894 0.85327 5.68712 H
atom -0.76496 5.41296 14.07153 H
atom 0.83335 5.08169 15.45976 C
atom 2.60358 4.60424 16.65151 H
atom 0.33741 5.62012 16.26694 H
