# Supplementary material for: Inverse Design of Tetracene Polymorphs with Enhanced Singlet Fission Performance by Property-Based Genetic Algorithm Optimization
Source: Chem Mater. 2023 Jan 21;35(3):1373–86. doi: 10.1021/acs.chemmater.2c03444 (PMC10042130; doi:10.1021/acs.chemmater.2c03444)
Supplement: Supplementary file 2 — cm2c03444_si_002.zip [file cm2c03444_si_002.zip › geometry_SI/8222222dff.in]

lattice_vector 6.04973198 -0.00333473 0.07566643
lattice_vector -0.58714944 7.71203159 0.14346834
lattice_vector -1.58579289 -1.48839027 12.33413331
atom -2.01908 6.59890 5.18298 C
atom -1.09569 6.62276 6.24504 C
atom -2.96213 6.06446 5.31148 H
atom -1.75934 7.24223 3.97410 C
atom 0.15818 7.33748 6.07027 C
atom -1.35207 5.97822 7.47071 C
atom -0.50224 7.94794 3.79507 C
atom -2.69915 7.23424 2.89944 C
atom 0.41465 7.98214 4.84469 C
atom 1.08172 7.36123 7.13219 C
atom -0.43494 6.01214 8.52015 C
atom -2.29404 5.44211 7.60012 H
atom -0.24643 8.58403 2.54058 C
atom -2.42155 7.87383 1.72137 C
atom -3.64622 6.71189 3.03692 H
atom 1.35675 8.51806 4.71544 H
atom 2.02449 7.89616 7.00375 H
atom 0.82221 6.71772 8.34098 C
atom -0.69076 5.37586 9.77461 C
atom 0.70085 9.10775 2.40364 H
atom -1.17642 8.54429 1.53370 C
atom -3.16184 7.87776 0.92250 H
atom 1.76205 6.72545 9.41554 C
atom 0.23939 5.41513 10.78133 C
atom -1.63849 4.85283 9.91101 H
atom -0.96882 9.03298 0.58030 H
atom 2.70914 7.24800 9.27879 H
atom 1.48453 6.08554 10.59349 C
atom 0.03182 4.92636 11.73471 H
atom 2.22497 6.08152 11.39222 H
atom 4.40418 2.30731 6.78196 C
atom 3.48138 2.86458 5.87468 C
atom 5.35025 1.91876 6.40118 H
atom 4.13738 2.23838 8.14976 C
atom 2.21912 3.37942 6.37985 C
atom 3.74251 2.93661 4.49205 C
atom 2.87545 2.75052 8.65306 C
atom 5.06525 1.67240 9.07860 C
atom 1.95713 3.30619 7.76213 C
atom 1.29617 3.93643 5.47237 C
atom 2.82388 3.49138 3.60107 C
atom 4.68746 2.54634 4.11057 H
atom 2.61721 2.67031 10.05641 C
atom 4.77695 1.61854 10.41832 C
atom 6.00844 1.28063 8.69687 H
atom 1.01217 3.69629 8.14372 H
atom 0.34941 4.32379 5.85258 H
atom 1.56233 4.00411 4.10454 C
atom 3.08271 3.57202 2.19776 C
atom 1.66694 3.05872 10.42449 H
atom 3.53970 2.12673 10.91306 C
atom 5.49518 1.17633 11.11051 H
atom 0.63503 4.57081 3.17555 C
atom 2.16138 4.11742 1.34113 C
atom 4.03292 3.18269 1.83047 H
atom 3.32812 2.07437 11.98173 H
atom -0.30847 4.96346 3.55561 H
atom 0.92421 4.62590 1.83606 C
atom 2.37399 4.17133 0.27275 H
atom 0.20660 5.06982 1.14429 H
