# Supplementary material for: Inverse Design of Tetracene Polymorphs with Enhanced Singlet Fission Performance by Property-Based Genetic Algorithm Optimization
Source: Chem Mater. 2023 Jan 21;35(3):1373–86. doi: 10.1021/acs.chemmater.2c03444 (PMC10042130; doi:10.1021/acs.chemmater.2c03444)
Supplement: Supplementary file 2 — cm2c03444_si_002.zip [file cm2c03444_si_002.zip › geometry_SI/ebbb067e05.in]

lattice_vector 7.21605363 -0.00521386 0.01402717
lattice_vector 0.02556715 7.2843981 0.0247749
lattice_vector 0.48856452 1.04049303 10.91037446
atom 0.75141 3.29354 2.15674 C
atom 0.48149 3.48306 3.52587 C
atom 1.19107 4.11331 1.58536 H
atom 0.46493 2.08938 1.51469 C
atom -0.10247 2.39019 4.28631 C
atom 0.76442 4.69729 4.18158 C
atom -0.12434 0.99946 2.27204 C
atom 0.71124 1.89633 0.12131 C
atom -0.38536 1.17593 3.63061 C
atom -0.37282 2.57986 5.65536 C
atom 0.50292 4.87392 5.54003 C
atom 1.21094 5.51449 3.61216 H
atom -0.44264 -0.21493 1.58954 C
atom 0.38281 0.71643 -0.49534 C
atom 1.15682 2.71457 -0.44553 H
atom -0.83172 0.35865 4.20005 H
atom -0.81273 1.76009 6.22656 H
atom -0.08677 3.78417 6.29731 C
atom 0.82084 6.08849 6.22239 C
atom -0.89063 -1.03024 2.15843 H
atom -0.20445 -0.35027 0.24661 C
atom 0.57304 0.59701 -1.56256 H
atom -0.33420 3.97773 7.69043 C
atom 0.58157 6.22432 7.56508 C
atom 1.26930 6.90357 5.65355 H
atom -0.46933 -1.27866 -0.25954 H
atom -0.78039 3.15970 8.25709 H
atom -0.00634 5.15788 8.30691 C
atom 0.84596 7.15291 8.07111 H
atom -0.19770 5.27775 9.37388 H
atom 4.38568 6.27035 5.68157 C
atom 4.11008 6.04325 4.31863 C
atom 4.83748 5.46915 6.27008 H
atom 4.09085 7.48828 6.29317 C
atom 3.51069 7.10858 3.53167 C
atom 4.40225 4.81625 3.69271 C
atom 3.48695 8.55026 5.50884 C
atom 4.34966 7.72811 7.67775 C
atom 3.21857 8.33560 4.15757 C
atom 3.23477 6.88138 2.16882 C
atom 4.13345 4.60145 2.34154 C
atom 4.85762 4.01734 4.28020 H
atom 3.16509 9.78223 6.15615 C
atom 4.01259 8.92323 8.26049 C
atom 4.82001 6.93762 8.26328 H
atom 2.76329 9.13448 3.56999 H
atom 2.78280 7.68254 1.58038 H
atom 3.52923 5.66331 1.55732 C
atom 4.45489 3.36935 1.69425 C
atom 2.71096 10.57719 5.56507 H
atom 3.40838 9.96120 7.49229 C
atom 4.20472 9.08357 9.32195 H
atom 3.26945 5.42319 0.17297 C
atom 4.21067 3.19007 0.35832 C
atom 4.90929 2.57447 2.28522 H
atom 3.13273 10.90123 7.97158 H
atom 2.79863 6.21354 -0.41238 H
atom 3.60599 4.22790 -0.40971 C
atom 4.48586 2.24989 -0.12093 H
atom 3.41297 4.06728 -1.47097 H
