# Supplementary material for: Inverse Design of Tetracene Polymorphs with Enhanced Singlet Fission Performance by Property-Based Genetic Algorithm Optimization
Source: Chem Mater. 2023 Jan 21;35(3):1373–86. doi: 10.1021/acs.chemmater.2c03444 (PMC10042130; doi:10.1021/acs.chemmater.2c03444)
Supplement: Supplementary file 2 — cm2c03444_si_002.zip [file cm2c03444_si_002.zip › geometry_SI/93ff4d5cd9.in]

lattice_vector 5.88491193 -0.00090535 -0.00171026
lattice_vector 0.00225132 7.36290602 -0.02723683
lattice_vector 0.05068843 1.28097434 13.61745086
atom 3.48636 6.92748 12.30607 C
atom 2.90801 6.59065 11.06637 C
atom 4.45743 7.42531 12.32004 H
atom 2.83564 6.66324 13.51166 C
atom 1.60877 5.93900 11.04709 C
atom 3.53796 6.88901 9.84226 C
atom 1.54348 6.00182 13.49201 C
atom 3.38923 7.04161 14.77359 C
atom 0.97160 5.65207 12.26923 C
atom 1.01804 5.62415 9.80704 C
atom 2.94096 6.58464 8.61891 C
atom 4.51125 7.38324 9.85394 H
atom 0.88681 5.74580 14.73431 C
atom 2.71640 6.78937 15.94166 C
atom 4.36110 7.53559 14.78590 H
atom -0.00116 5.15829 12.25795 H
atom 0.04289 5.13404 9.79611 H
atom 1.64194 5.93554 8.59944 C
atom 3.56234 6.90863 7.37408 C
atom -0.08147 5.24430 14.71421 H
atom 1.45158 6.13088 15.92266 C
atom 3.15614 7.07808 16.89633 H
atom 1.04193 5.64329 7.33466 C
atom 2.94588 6.62167 6.18406 C
atom 4.53577 7.39866 7.38913 H
atom 0.93375 5.92019 16.85896 H
atom 0.06720 5.15360 7.31922 H
atom 1.67209 5.98102 6.16452 C
atom 3.43310 6.89524 5.24668 H
atom 1.19107 5.76805 5.20929 H
atom 3.89382 3.20409 7.47243 C
atom 4.54163 2.91825 8.68924 C
atom 2.92105 3.69760 7.49201 H
atom 4.45440 2.85207 6.24515 C
atom 5.84053 2.26633 8.65933 C
atom 3.96119 3.23329 9.93403 C
atom 5.74627 2.19046 6.21490 C
atom 3.78535 3.10398 5.00869 C
atom 6.40803 1.92836 7.41494 C
atom 6.48038 1.96783 9.87821 C
atom 4.59446 2.92098 11.13655 C
atom 2.98628 3.72362 9.95296 H
atom 6.28712 1.80766 4.94874 C
atom 4.33783 2.71417 3.81613 C
atom 2.81730 3.60553 5.03700 H
atom 7.37856 1.42980 7.39253 H
atom 7.45342 1.47335 9.85858 H
atom 5.89312 2.27148 11.10649 C
atom 4.00435 3.21261 12.40604 C
atom 7.25868 1.31330 4.92825 H
atom 5.60229 2.05542 3.78670 C
atom 3.81020 2.92088 2.88442 H
atom 6.52399 1.94632 12.34616 C
atom 4.64323 2.87327 13.57102 C
atom 3.03104 3.70478 12.42925 H
atom 6.03206 1.76252 2.82879 H
atom 7.49722 1.45612 12.32310 H
atom 5.91646 2.23193 13.54109 C
atom 4.16997 3.08604 14.53014 H
atom 6.41082 1.95720 14.47433 H
