# Supplementary material for: Inverse Design of Tetracene Polymorphs with Enhanced Singlet Fission Performance by Property-Based Genetic Algorithm Optimization
Source: Chem Mater. 2023 Jan 21;35(3):1373–86. doi: 10.1021/acs.chemmater.2c03444 (PMC10042130; doi:10.1021/acs.chemmater.2c03444)
Supplement: Supplementary file 2 — cm2c03444_si_002.zip [file cm2c03444_si_002.zip › geometry_SI/550aac4a6b.in]

lattice_vector 5.90593139 -0.01432871 0.01520939
lattice_vector 0.13876826 8.64031874 0.0462961
lattice_vector 2.74676977 2.03781554 11.46050437
atom 5.60212 1.65694 7.10484 C
atom 6.18719 2.06535 5.88920 C
atom 4.62624 2.05905 7.38499 H
atom 6.24793 0.76661 7.96285 C
atom 7.49553 1.54748 5.52174 C
atom 5.54948 2.97301 5.02336 C
atom 7.54724 0.23842 7.58791 C
atom 5.68433 0.36495 9.21350 C
atom 8.13321 0.63979 6.38759 C
atom 8.08048 1.95575 4.30599 C
atom 6.13547 3.37450 3.82309 C
atom 4.57163 3.37169 5.29960 H
atom 8.19091 -0.68439 8.46590 C
atom 6.34612 -0.51354 10.03319 C
atom 4.71439 0.77557 9.49923 H
atom 9.11070 0.24052 6.11095 H
atom 9.05625 1.55347 4.02567 H
atom 7.43474 2.84624 3.44809 C
atom 5.49187 4.29735 2.94510 C
atom 9.15921 -1.09022 8.17475 H
atom 7.60711 -1.05632 9.64880 C
atom 5.91304 -0.79564 10.99292 H
atom 7.99840 3.24791 2.19747 C
atom 6.07579 4.66936 1.76228 C
atom 4.52346 4.70310 3.23597 H
atom 8.10775 -1.77723 10.29637 H
atom 8.96835 2.83723 1.91185 H
atom 7.33677 4.12658 1.37786 C
atom 5.57518 5.39034 1.11476 H
atom 7.76990 4.40881 0.41819 H
atom 5.11609 5.93575 7.18263 C
atom 4.61006 6.36873 5.94007 C
atom 6.08959 6.30181 7.51573 H
atom 4.39311 5.07013 8.00377 C
atom 3.30530 5.89841 5.50222 C
atom 5.32442 7.25472 5.11208 C
atom 3.09612 4.59116 7.56025 C
atom 4.87073 4.65454 9.28561 C
atom 2.59092 5.01251 6.33027 C
atom 2.79917 6.33153 4.25973 C
atom 4.81919 7.67608 3.88210 C
atom 6.30087 7.61598 5.44022 H
atom 2.36799 3.70234 8.40716 C
atom 4.12850 3.81264 10.07416 C
atom 5.84009 5.02678 9.62165 H
atom 1.61414 4.65194 6.00236 H
atom 1.82559 5.96559 3.92671 H
atom 3.52218 7.19710 3.43859 C
atom 5.54715 8.56504 3.03521 C
atom 1.40100 3.33378 8.06599 H
atom 2.86859 3.31979 9.62436 C
atom 4.49546 3.52299 11.05899 H
atom 3.04447 7.61273 2.15679 C
atom 5.04649 8.94763 1.81805 C
atom 6.51415 8.93371 3.37626 H
atom 2.30137 2.62938 10.25030 H
atom 2.07510 7.24047 1.82078 H
atom 3.78661 8.45470 1.36824 C
atom 5.61364 9.63813 1.19216 H
atom 3.41962 8.74436 0.38342 H
