# Supplementary material for: Inverse Design of Tetracene Polymorphs with Enhanced Singlet Fission Performance by Property-Based Genetic Algorithm Optimization
Source: Chem Mater. 2023 Jan 21;35(3):1373–86. doi: 10.1021/acs.chemmater.2c03444 (PMC10042130; doi:10.1021/acs.chemmater.2c03444)
Supplement: Supplementary file 2 — cm2c03444_si_002.zip [file cm2c03444_si_002.zip › geometry_SI/9d1d87b1a9.in]

lattice_vector 5.87161415 -0.03303368 -0.04158878
lattice_vector 0.04391147 7.43280061 0.23590484
lattice_vector 2.07312334 3.12240303 13.58081939
atom 4.28620 2.20184 5.40545 C
atom 3.66399 1.84570 6.61791 C
atom 5.25798 2.69820 5.43341 H
atom 3.69008 1.93823 4.17228 C
atom 2.36591 1.19187 6.57786 C
atom 4.25774 2.11068 7.86761 C
atom 2.39587 1.28022 4.13163 C
atom 4.31018 2.30406 2.93856 C
atom 1.77195 0.92665 5.32825 C
atom 1.74368 0.83607 7.79040 C
atom 3.63397 1.75718 9.06429 C
atom 5.22954 2.60700 7.89737 H
atom 1.80531 1.00911 2.85868 C
atom 3.70228 2.03338 1.74010 C
atom 5.27699 2.80716 2.96694 H
atom 0.80009 0.43045 5.29858 H
atom 0.77120 0.34108 7.76240 H
atom 2.33970 1.09940 9.02365 C
atom 4.22494 2.02792 10.33717 C
atom 0.83955 0.50393 2.82737 H
atom 2.44017 1.37222 1.69838 C
atom 4.19060 2.32971 0.81170 H
atom 1.71977 0.73313 10.25732 C
atom 3.59039 1.66404 11.49742 C
atom 5.19072 2.53305 10.36855 H
atom 1.97689 1.15184 0.73502 H
atom 0.75313 0.22974 10.22898 H
atom 2.32823 1.00295 11.45570 C
atom 4.05397 1.88343 12.46085 H
atom 1.84036 0.70577 12.38407 H
atom 4.71312 5.82767 7.93933 C
atom 5.32782 5.55409 6.70174 C
atom 3.74747 6.33660 7.95095 H
atom 5.30918 5.46758 9.14785 C
atom 6.61798 4.88352 6.68853 C
atom 4.73426 5.91733 5.47700 C
atom 6.59524 4.79276 9.13459 C
atom 4.69756 5.74987 10.40785 C
atom 7.21173 4.52016 7.91320 C
atom 7.23295 4.61000 5.45102 C
atom 5.35104 5.64473 4.25569 C
atom 3.76866 6.42634 5.48550 H
atom 7.18626 4.42205 10.38157 C
atom 5.30615 5.38497 11.58094 C
atom 3.73624 6.26422 10.41933 H
atom 8.17745 4.01139 7.90350 H
atom 8.19862 4.10113 5.43974 H
atom 6.63711 4.97003 4.24242 C
atom 4.75968 6.01485 3.00868 C
atom 8.14545 3.90380 10.37163 H
atom 6.56016 4.70720 11.56785 C
atom 4.82520 5.61730 12.53156 H
atom 7.24848 4.68724 2.98243 C
atom 5.38530 5.72886 1.82235 C
atom 3.80040 6.53293 3.01845 H
atom 7.02490 4.40970 12.50933 H
atom 8.20986 4.17301 2.97044 H
atom 6.63935 5.05120 1.80930 C
atom 4.92010 6.02558 0.88086 H
atom 7.11989 4.81803 0.85869 H
