# Supplementary material for: Inverse Design of Tetracene Polymorphs with Enhanced Singlet Fission Performance by Property-Based Genetic Algorithm Optimization
Source: Chem Mater. 2023 Jan 21;35(3):1373–86. doi: 10.1021/acs.chemmater.2c03444 (PMC10042130; doi:10.1021/acs.chemmater.2c03444)
Supplement: Supplementary file 2 — cm2c03444_si_002.zip [file cm2c03444_si_002.zip › geometry_SI/geometry_0c4cba32bb.in]

lattice_vector 5.89562444 -8.605e-05 -0.00020126
lattice_vector 0.00022964 8.67850873 -0.02002745
lattice_vector 0.00044059 3.3683174 11.45772604
atom 5.66621 10.50329 9.32985 C
atom 5.07384 10.91253 10.54097 C
atom 6.64138 10.90771 9.05261 H
atom 5.03435 9.59938 8.47634 C
atom 3.77065 10.38135 10.90452 C
atom 5.70368 11.82646 11.40768 C
atom 3.73402 9.06585 8.84103 C
atom 5.62431 9.17892 7.24433 C
atom 3.14060 9.46778 10.03748 C
atom 3.17864 10.79054 12.11582 C
atom 5.11055 12.22853 12.60417 C
atom 6.68066 12.22861 11.13319 H
atom 3.10032 8.14147 7.95447 C
atom 4.98056 8.29056 6.42327 C
atom 6.60195 9.58050 6.97517 H
atom 2.16356 9.06564 10.31177 H
atom 2.20350 10.38618 12.39329 H
atom 3.81050 11.69466 12.96917 C
atom 5.74469 13.15275 13.49062 C
atom 2.12570 7.73798 8.23074 H
atom 3.70325 7.76762 6.78125 C
atom 5.44118 7.98330 5.48460 H
atom 3.22094 12.11493 14.20142 C
atom 5.14203 13.52652 14.66399 C
atom 6.72033 13.55412 13.21491 H
atom 3.20470 7.06117 6.11582 H
atom 2.24363 11.71284 14.47104 H
atom 3.86476 13.00358 15.02214 C
atom 5.64091 14.23256 15.32961 H
atom 3.40442 13.31073 15.96099 H
atom 0.23033 6.16422 9.34016 C
atom 0.82289 6.57338 10.55115 C
atom -0.74485 6.56874 9.06311 H
atom 0.86201 5.26023 8.48652 C
atom 2.12610 6.04206 10.91444 C
atom 0.19324 7.48738 11.41800 C
atom 2.16233 4.72655 8.85095 C
atom 0.27186 4.83985 7.25462 C
atom 2.75595 5.12841 10.04728 C
atom 2.71832 6.45120 12.12562 C
atom 0.78656 7.88936 12.61438 C
atom -0.78375 7.88963 11.14369 H
atom 2.79586 3.80210 7.96425 C
atom 0.91546 3.95144 6.43341 C
atom -0.70579 5.24155 6.98563 H
atom 3.73299 4.72615 10.32138 H
atom 3.69347 6.04673 12.40289 H
atom 2.08661 7.35535 12.97912 C
atom 0.15259 8.81363 13.50097 C
atom 3.77048 3.39850 8.24035 H
atom 2.19276 3.42835 6.79115 C
atom 0.45470 3.64426 5.49482 H
atom 2.67633 7.77550 14.21129 C
atom 0.75541 9.18730 14.67423 C
atom -0.82309 9.21508 13.22555 H
atom 2.69118 2.72186 6.12560 H
atom 3.65364 7.37328 14.48072 H
atom 2.03268 8.66421 15.03215 C
atom 0.25665 9.89337 15.33997 H
atom 2.49315 8.97127 15.97093 H
