# Supplementary material for: Inverse Design of Tetracene Polymorphs with Enhanced Singlet Fission Performance by Property-Based Genetic Algorithm Optimization
Source: Chem Mater. 2023 Jan 21;35(3):1373–86. doi: 10.1021/acs.chemmater.2c03444 (PMC10042130; doi:10.1021/acs.chemmater.2c03444)
Supplement: Supplementary file 2 — cm2c03444_si_002.zip [file cm2c03444_si_002.zip › geometry_SI/9db07432ee.in]

lattice_vector 5.85820096 0.00159579 -0.00206652
lattice_vector -0.03840445 7.88758162 -0.06174147
lattice_vector -0.1306054 -2.51931243 12.53333177
atom 2.67910 -1.62279 11.11087 C
atom 2.02993 -0.94208 12.15818 C
atom 3.64629 -2.09147 11.30119 H
atom 2.11512 -1.71532 9.83906 C
atom 0.73769 -0.32563 11.90377 C
atom 2.59126 -0.84950 13.44722 C
atom 0.82901 -1.09229 9.58173 C
atom 2.76665 -2.40786 8.77404 C
atom 0.17727 -0.41814 10.61433 C
atom 0.08640 0.34912 12.95482 C
atom 1.93640 -0.18548 14.48405 C
atom 3.55850 -1.31858 13.63804 H
atom 0.27772 -1.18513 8.26698 C
atom 2.19506 -2.48002 7.53076 C
atom 3.73019 -2.87892 8.96727 H
atom -0.78805 0.05327 10.41962 H
atom -0.88286 0.81398 12.76480 H
atom 0.64555 0.43035 14.23045 C
atom 2.48461 -0.10922 15.80255 C
atom -0.68606 -0.71103 8.07629 H
atom 0.93953 -1.85708 7.27214 C
atom 2.71128 -3.00536 6.72718 H
atom -0.01788 1.09529 15.30761 C
atom 1.80500 0.52675 16.80982 C
atom 3.44918 -0.58084 15.99453 H
atom 0.50612 -1.90759 6.27340 H
atom -0.98500 1.56107 15.11590 H
atom 0.54141 1.13849 16.55885 C
atom 2.22931 0.56048 17.81451 H
atom 0.01277 1.63939 17.37133 H
atom 3.16272 5.87866 1.73542 C
atom 3.76988 5.79424 0.46680 C
atom 2.19652 5.39625 1.89515 H
atom 3.76886 6.55999 2.79104 C
atom 5.06271 6.42690 0.25940 C
atom 3.16464 5.11362 -0.60787 C
atom 5.05537 7.19931 2.58015 C
atom 3.16849 6.64767 4.08430 C
atom 5.66551 7.11483 1.32939 C
atom 5.66998 6.34471 -1.00914 C
atom 3.76855 5.04367 -1.86363 C
atom 2.19508 4.63664 -0.45288 H
atom 5.65925 7.90087 3.66716 C
atom 3.78497 7.32963 5.10126 C
atom 2.20444 6.16153 4.24024 H
atom 6.63280 7.59610 1.17378 H
atom 6.63700 6.82692 -1.16540 H
atom 5.05952 5.67673 -2.07017 C
atom 3.15070 4.37621 -2.96617 C
atom 6.62275 8.38465 3.50779 H
atom 5.04181 7.96667 4.88865 C
atom 3.31338 7.37918 6.08239 H
atom 5.65255 5.61614 -3.36978 C
atom 3.75173 4.34946 -4.19851 C
atom 2.18426 3.89608 -2.80969 H
atom 5.52079 8.49946 5.71023 H
atom 6.61687 6.10097 -3.52703 H
atom 5.01450 4.97963 -4.40345 C
atom 3.25751 3.84738 -5.03161 H
atom 5.47237 4.95961 -5.39366 H
