# Supplementary material for: Inverse Design of Tetracene Polymorphs with Enhanced Singlet Fission Performance by Property-Based Genetic Algorithm Optimization
Source: Chem Mater. 2023 Jan 21;35(3):1373–86. doi: 10.1021/acs.chemmater.2c03444 (PMC10042130; doi:10.1021/acs.chemmater.2c03444)
Supplement: Supplementary file 2 — cm2c03444_si_002.zip [file cm2c03444_si_002.zip › geometry_SI/P5.in]

lattice_vector 5.91569573 0.00922286 0.01973911
lattice_vector -0.51071243 8.5171258 -0.0427586
lattice_vector -1.03154626 -0.89959264 11.29991529
atom 3.33575 2.43100 1.69883 C
atom 4.08884 2.11717 0.55051 C
atom 2.35660 1.96764 1.83300 H
atom 3.81522 3.30930 2.67038 C
atom 5.39860 2.72369 0.37806 C
atom 3.61612 1.22522 -0.43096 C
atom 5.11865 3.92365 2.49231 C
atom 3.06560 3.62564 3.84471 C
atom 5.87132 3.61559 1.35958 C
atom 6.15170 2.40966 -0.77023 C
atom 4.36902 0.91655 -1.56334 C
atom 2.63618 0.76360 -0.29838 H
atom 5.59048 4.82949 3.49086 C
atom 3.55883 4.49780 4.78040 C
atom 2.09051 3.15485 3.97689 H
atom 6.85121 4.07732 1.22691 H
atom 7.13084 2.87301 -0.90463 H
atom 5.67246 1.53081 -1.74140 C
atom 3.89746 0.00968 -2.56114 C
atom 6.56669 5.29446 3.35382 H
atom 4.83395 5.10954 4.59923 C
atom 2.97259 4.72490 5.67104 H
atom 6.42249 1.21312 -2.91509 C
atom 4.65454 -0.27196 -3.66866 C
atom 2.92135 -0.45513 -2.42286 H
atom 5.21400 5.80014 5.35242 H
atom 7.39768 1.68363 -3.04755 H
atom 5.92973 0.33964 -3.84984 C
atom 4.27493 -0.96363 -4.42109 H
atom 6.51652 0.11138 -4.73981 H
atom 2.99306 5.64307 -0.10044 C
atom 2.17248 6.46021 0.70055 C
atom 3.95768 5.31498 0.29145 H
atom 2.60644 5.24923 -1.38095 C
atom 0.88655 6.89327 0.17730 C
atom 2.55781 6.86524 1.99394 C
atom 1.32390 5.68526 -1.90533 C
atom 3.44073 4.43325 -2.20461 C
atom 0.50107 6.48813 -1.11605 C
atom 0.06597 7.71055 0.97814 C
atom 1.73507 7.66847 2.78299 C
atom 3.51965 6.53244 2.38952 H
atom 0.95935 5.29013 -3.22996 C
atom 3.05096 4.07867 -3.46976 C
atom 4.40061 4.10194 -1.80813 H
atom -0.46088 6.82088 -1.51137 H
atom -0.89895 8.03770 0.58617 H
atom 0.45263 8.10467 2.25854 C
atom 2.09974 8.06392 4.10747 C
atom -0.00505 5.61788 -3.62059 H
atom 1.79754 4.51740 -3.99154 C
atom 3.70649 3.46068 -4.08528 H
atom -0.38144 8.92112 3.08193 C
atom 1.26179 8.83714 4.86882 C
atom 3.06410 7.73616 4.49817 H
atom 1.50582 4.23782 -5.00462 H
atom -1.34121 9.25261 2.68532 H
atom 0.00848 9.27607 4.34695 C
atom 1.55367 9.11690 5.88180 H
atom -0.64686 9.89440 4.96232 H
