# Supplementary material for: Inverse Design of Tetracene Polymorphs with Enhanced Singlet Fission Performance by Property-Based Genetic Algorithm Optimization
Source: Chem Mater. 2023 Jan 21;35(3):1373–86. doi: 10.1021/acs.chemmater.2c03444 (PMC10042130; doi:10.1021/acs.chemmater.2c03444)
Supplement: Supplementary file 2 — cm2c03444_si_002.zip [file cm2c03444_si_002.zip › geometry_SI/3139bbfb05.in]

lattice_vector 6.92985829 -0.0018042 -0.0154986
lattice_vector 0.35745755 7.4172711 0.07561896
lattice_vector 3.15148955 1.80700393 11.3164447
atom 2.75813 4.74581 9.06380 C
atom 3.93007 4.56648 8.30273 C
atom 1.90195 5.24469 8.60674 H
atom 2.67352 4.32341 10.39082 C
atom 5.07505 3.91260 8.91498 C
atom 4.02959 5.00555 6.96817 C
atom 3.81558 3.66497 10.99921 C
atom 1.50639 4.54253 11.18621 C
atom 4.97577 3.47395 10.24966 C
atom 6.24717 3.73365 8.15414 C
atom 5.19000 4.81491 6.21883 C
atom 3.17078 5.49850 6.50925 H
atom 3.72012 3.25725 12.36458 C
atom 1.46714 4.15648 12.50099 C
atom 0.65161 5.04154 10.72954 H
atom 5.83467 2.98105 10.70844 H
atom 7.10320 3.23472 8.61145 H
atom 6.33199 4.15648 6.82731 C
atom 5.28557 5.22230 4.85332 C
atom 4.57457 2.74978 12.81286 H
atom 2.58678 3.50339 13.09574 C
atom 0.57847 4.35818 13.10009 H
atom 7.49918 3.93717 6.03207 C
atom 6.41879 4.97554 4.12215 C
atom 4.43106 5.72960 4.40497 H
atom 2.54258 3.20468 14.14347 H
atom 8.35390 3.43827 6.48896 H
atom 7.53842 4.32260 4.71710 C
atom 6.46278 5.27346 3.07416 H
atom 8.42698 4.12037 4.11799 H
atom 7.76096 7.58370 6.84101 C
atom 7.60082 7.68389 8.23717 C
atom 6.94025 7.18466 6.24142 H
atom 8.93547 7.99172 6.21107 C
atom 8.69272 8.21111 9.04035 C
atom 6.41422 7.28611 8.88085 C
atom 10.02584 8.51888 7.01329 C
atom 9.10449 7.92691 4.79350 C
atom 9.87921 8.60909 8.39654 C
atom 8.53250 8.31130 10.43650 C
atom 6.26742 7.37656 10.26404 C
atom 5.59345 6.88907 8.28104 H
atom 11.21320 8.95740 6.35289 C
atom 10.25661 8.37694 4.20066 C
atom 8.29004 7.51652 4.19334 H
atom 10.70010 9.00604 8.99624 H
atom 9.35323 8.71006 11.03627 H
atom 7.35781 7.90353 11.06635 C
atom 5.07982 6.93830 10.92414 C
atom 12.03043 9.34985 6.95733 H
atom 11.32129 8.90309 4.98899 C
atom 10.36754 8.32785 3.11728 H
atom 7.18847 7.96834 12.48389 C
atom 4.97146 6.99254 12.28802 C
atom 4.26272 6.54613 10.31932 H
atom 12.22441 9.27273 4.50307 H
atom 8.00277 8.37865 13.08430 H
atom 6.03613 7.51847 13.07649 C
atom 4.06815 6.62308 12.77374 H
atom 5.92500 7.56758 14.15985 H
