# Supplementary material for: Inverse Design of Tetracene Polymorphs with Enhanced Singlet Fission Performance by Property-Based Genetic Algorithm Optimization
Source: Chem Mater. 2023 Jan 21;35(3):1373–86. doi: 10.1021/acs.chemmater.2c03444 (PMC10042130; doi:10.1021/acs.chemmater.2c03444)
Supplement: Supplementary file 2 — cm2c03444_si_002.zip [file cm2c03444_si_002.zip › geometry_SI/4aaf86cef6.in]

lattice_vector 5.88248689 -0.0489 -0.02292789
lattice_vector 0.07970768 7.75938604 -0.52752173
lattice_vector -2.97856367 -2.65878988 13.0040846
atom -2.61615 2.10073 9.25389 C
atom -2.04027 2.10304 10.54014 C
atom -3.59041 1.62923 9.11077 H
atom -1.97166 2.68363 8.16289 C
atom -0.73882 2.72297 10.73159 C
atom -2.68665 1.52129 11.64723 C
atom -0.67436 3.30848 8.35550 C
atom -2.53745 2.67195 6.84957 C
atom -0.09561 3.31021 9.62480 C
atom -0.16750 2.73342 12.01972 C
atom -2.11795 1.54112 12.92061 C
atom -3.65967 1.04749 11.50604 H
atom -0.03063 3.91006 7.23107 C
atom -1.87423 3.24808 5.79620 C
atom -3.50249 2.18536 6.69998 H
atom 0.87832 3.78199 9.76780 H
atom 0.80493 3.20778 12.16466 H
atom -0.82332 2.16961 13.11439 C
atom -2.77605 0.96389 14.04897 C
atom 0.93728 4.38943 7.37850 H
atom -0.61408 3.88609 5.99074 C
atom -2.30966 3.21349 4.79707 H
atom -0.27459 2.20700 14.43333 C
atom -2.21027 1.01944 15.29638 C
atom -3.73948 0.47667 13.90032 H
atom -0.11052 4.36021 5.14686 H
atom 0.69438 2.68748 14.57705 H
atom -0.95134 1.65828 15.49221 C
atom -2.72273 0.56818 16.14728 H
atom -0.53503 1.71981 16.49691 H
atom 2.74967 -1.56216 8.41317 C
atom 2.16375 -1.54004 9.69433 C
atom 3.71334 -2.05680 8.27836 H
atom 2.11945 -0.98283 7.31159 C
atom 0.87367 -0.89264 9.87046 C
atom 2.78186 -2.14020 10.80848 C
atom 0.83614 -0.32740 7.48985 C
atom 2.68534 -1.02833 6.00043 C
atom 0.25244 -0.29723 8.75623 C
atom 0.28383 -0.87663 11.15022 C
atom 2.18975 -2.12377 12.07136 C
atom 3.74721 -2.63241 10.67670 H
atom 0.20550 0.26660 6.35438 C
atom 2.03467 -0.46242 4.93444 C
atom 3.64627 -1.52781 5.86900 H
atom -0.71275 0.19518 8.88724 H
atom -0.68127 -0.38372 11.28236 H
atom 0.90423 -1.47088 12.24889 C
atom 2.80897 -2.73606 13.20384 C
atom -0.74898 0.77407 6.49260 H
atom 0.78692 0.20231 5.11472 C
atom 2.46359 -0.52875 3.93543 H
atom 0.32601 -1.44247 13.55631 C
atom 2.21420 -2.69491 14.43826 C
atom 3.76771 -3.23656 13.06683 H
atom 0.29708 0.66746 4.25804 H
atom -0.62963 -0.93476 13.69544 H
atom 0.96676 -2.02834 14.61805 C
atom 2.69888 -3.17727 15.28845 H
atom 0.52250 -1.97912 15.61243 H
