# Supplementary material for: Inverse Design of Tetracene Polymorphs with Enhanced Singlet Fission Performance by Property-Based Genetic Algorithm Optimization
Source: Chem Mater. 2023 Jan 21;35(3):1373–86. doi: 10.1021/acs.chemmater.2c03444 (PMC10042130; doi:10.1021/acs.chemmater.2c03444)
Supplement: Supplementary file 2 — cm2c03444_si_002.zip [file cm2c03444_si_002.zip › geometry_SI/b223de42b0.in]

lattice_vector 5.91481665 -0.00254918 -0.02548302
lattice_vector 0.0235161 7.36710759 -0.00370105
lattice_vector 1.51125766 1.15713226 13.55892823
atom 3.01593 3.22489 4.94310 C
atom 3.46176 2.92285 3.64127 C
atom 2.04049 3.69738 5.07116 H
atom 3.78034 2.91663 6.06791 C
atom 4.75948 2.29126 3.46817 C
atom 2.67793 3.19341 2.50342 C
atom 5.07893 2.28976 5.89422 C
atom 3.32354 3.18684 7.39531 C
atom 5.53462 2.00270 4.60800 C
atom 5.18982 1.95600 2.16969 C
atom 3.10083 2.83762 1.22341 C
atom 1.70581 3.67213 2.63086 H
atom 5.84453 1.96753 7.05665 C
atom 4.08799 2.85045 8.48255 C
atom 2.34918 3.65897 7.52574 H
atom 6.50778 1.52509 4.47986 H
atom 6.15832 1.46981 2.04083 H
atom 4.39098 2.19409 1.05167 C
atom 2.28411 3.05128 0.07170 C
atom 6.81820 1.49463 6.92594 H
atom 5.36216 2.23368 8.31126 C
atom 3.71577 3.04925 9.48782 H
atom 4.78211 1.78780 -0.26187 C
atom 2.69309 2.63470 -1.16842 C
atom 1.31795 3.53862 0.20790 H
atom 5.95910 1.96459 9.18395 H
atom 5.75147 1.30407 -0.38785 H
atom 3.95524 1.99208 -1.33631 C
atom 2.05012 2.80137 -2.03321 H
atom 4.26696 1.67305 -2.33070 H
atom 2.53431 6.88734 4.50470 C
atom 2.05921 6.60088 5.79954 C
atom 3.51175 7.36010 4.39244 H
atom 1.78778 6.58237 3.36684 C
atom 0.75637 5.97314 5.94827 C
atom 2.80736 6.90323 6.95393 C
atom 0.48379 5.96052 3.51533 C
atom 2.26261 6.86900 2.04995 C
atom 0.00676 5.67267 4.79378 C
atom 0.28530 5.67542 7.24174 C
atom 2.33326 6.60496 8.23139 C
atom 3.78340 7.37884 6.84351 H
atom -0.26973 5.66245 2.33737 C
atom 1.50406 6.57147 0.94771 C
atom 3.24143 7.33524 1.94002 H
atom -0.97096 5.20065 4.90634 H
atom -0.68755 5.19392 7.35442 H
atom 1.03641 5.96925 8.37936 C
atom 3.09286 6.88977 9.40722 C
atom -1.24850 5.19411 2.44858 H
atom 0.22316 5.96177 1.09341 C
atom 1.88095 6.81199 -0.04737 H
atom 0.57881 5.64913 9.69502 C
atom 2.61524 6.56452 10.65065 C
atom 4.06828 7.36213 9.28934 H
atom -0.37296 5.74179 0.20690 H
atom -0.39359 5.16715 9.80348 H
atom 1.34344 5.93481 10.79663 C
atom 3.21653 6.76946 11.53687 H
atom 0.98326 5.66259 11.78940 H
