# Supplementary material for: Inverse Design of Tetracene Polymorphs with Enhanced Singlet Fission Performance by Property-Based Genetic Algorithm Optimization
Source: Chem Mater. 2023 Jan 21;35(3):1373–86. doi: 10.1021/acs.chemmater.2c03444 (PMC10042130; doi:10.1021/acs.chemmater.2c03444)
Supplement: Supplementary file 2 — cm2c03444_si_002.zip [file cm2c03444_si_002.zip › geometry_SI/dbacd6f301.in]

lattice_vector 5.95884563 0.01302692 0.00812324
lattice_vector -0.34420937 9.11230532 -0.0818231
lattice_vector -0.45466528 -0.63825955 10.58359913
atom 2.62765 5.96271 1.87453 C
atom 1.85024 6.44119 2.94649 C
atom 3.60054 6.41940 1.67991 H
atom 2.16817 4.94943 1.03277 C
atom 0.54612 5.84541 3.19138 C
atom 2.27748 7.51261 3.75562 C
atom 0.86751 4.35167 1.27689 C
atom 2.92829 4.49890 -0.08852 C
atom 0.10313 4.80257 2.35322 C
atom -0.25312 6.36019 4.23113 C
atom 1.46160 8.04298 4.75454 C
atom 3.25168 7.96656 3.56209 H
atom 0.40492 3.33665 0.38226 C
atom 2.44237 3.53183 -0.92797 C
atom 3.90396 4.94800 -0.26980 H
atom -0.87858 4.36001 2.53211 H
atom -1.23127 5.91276 4.42106 H
atom 0.15946 7.44929 4.99953 C
atom 1.84318 9.18898 5.51771 C
atom -0.57032 2.88556 0.56428 H
atom 1.16714 2.94281 -0.68676 C
atom 3.04043 3.20986 -1.78163 H
atom -0.67534 8.02529 6.00442 C
atom 0.99889 9.72559 6.45525 C
atom 2.82040 9.63453 5.32831 H
atom 0.79711 2.16393 -1.35336 H
atom -1.64975 7.57589 6.19481 H
atom -0.27363 9.13315 6.70495 C
atom 1.30218 10.61439 7.00824 H
atom -0.93767 9.56520 7.45502 H
atom 2.63067 8.19237 9.96465 C
atom 3.22176 7.17696 9.18620 C
atom 1.64494 8.56778 9.68205 H
atom 3.25009 8.69133 11.11137 C
atom 4.53150 6.66990 9.56500 C
atom 2.56078 6.59925 8.08404 C
atom 4.56026 8.18767 11.48363 C
atom 2.62889 9.66136 11.95826 C
atom 5.16845 7.20742 10.69946 C
atom 5.09994 5.61564 8.82281 C
atom 3.11177 5.52768 7.38113 C
atom 1.57997 6.98213 7.79361 H
atom 5.17568 8.69139 12.66868 C
atom 3.25317 10.10492 13.09556 C
atom 1.64398 10.03894 11.68578 H
atom 6.14668 6.81978 10.99218 H
atom 6.07832 5.22881 9.11567 H
atom 4.41803 5.02024 7.76221 C
atom 2.42029 4.89335 6.30444 C
atom 6.16028 8.31553 12.94283 H
atom 4.54254 9.61700 13.45538 C
atom 2.75921 10.84284 13.72767 H
atom 4.94756 3.89793 7.05401 C
atom 2.96251 3.81288 5.65804 C
atom 1.44371 5.27875 6.01090 H
atom 5.03113 9.97962 14.36078 H
atom 5.92751 3.51796 7.34487 H
atom 4.23958 3.30648 6.03978 C
atom 2.40702 3.33458 4.85006 H
atom 4.65673 2.44226 5.52278 H
