# Supplementary material for: Inverse Design of Tetracene Polymorphs with Enhanced Singlet Fission Performance by Property-Based Genetic Algorithm Optimization
Source: Chem Mater. 2023 Jan 21;35(3):1373–86. doi: 10.1021/acs.chemmater.2c03444 (PMC10042130; doi:10.1021/acs.chemmater.2c03444)
Supplement: Supplementary file 2 — cm2c03444_si_002.zip [file cm2c03444_si_002.zip › geometry_SI/P4.in]

lattice_vector 6.0742816 0.04603897 0.1160671
lattice_vector 0.58633153 7.79078757 -0.17140928
lattice_vector 1.54672144 0.20404052 12.02034669
atom 2.88967 5.83808 5.37689 C
atom 3.84996 6.44331 6.20896 C
atom 1.96928 5.45604 5.82140 H
atom 3.08705 5.71324 4.00210 C
atom 5.07425 6.95151 5.61198 C
atom 3.65894 6.56975 7.59946 C
atom 4.31238 6.21488 3.40622 C
atom 2.11868 5.09183 3.15736 C
atom 5.26538 6.82481 4.22152 C
atom 6.03440 7.55695 6.44401 C
atom 4.61194 7.17965 8.41479 C
atom 2.74035 6.18344 8.04506 H
atom 4.49769 6.05968 1.99691 C
atom 2.33893 4.96027 1.81147 C
atom 1.19987 4.71789 3.60772 H
atom 6.18383 7.21118 3.77570 H
atom 6.95488 7.93868 5.99942 H
atom 5.83710 7.68164 7.81884 C
atom 4.42689 7.33443 9.82416 C
atom 5.42135 6.43842 1.55442 H
atom 3.54228 5.44857 1.22452 C
atom 1.59136 4.46670 1.19045 H
atom 6.80546 8.30312 8.66351 C
atom 5.38224 7.94573 10.59650 C
atom 3.50339 6.95541 10.26678 H
atom 3.69909 5.33274 0.15195 H
atom 7.72408 8.67732 8.21299 H
atom 6.58534 8.43447 10.00945 C
atom 5.22564 8.06132 11.66912 H
atom 7.33291 8.92818 10.63037 H
atom 2.68964 2.44218 6.91992 C
atom 1.76240 2.42565 5.85961 C
atom 3.63324 1.90462 6.80792 H
atom 2.42381 3.11098 8.11471 C
atom 0.50135 3.13203 6.01614 C
atom 2.01691 1.74041 4.65545 C
atom 1.16583 3.82008 8.26941 C
atom 3.33997 3.09419 9.21097 C
atom 0.24685 3.81726 7.22033 C
atom -0.42590 3.11548 4.95584 C
atom 1.09789 1.73749 3.60639 C
atom 2.96205 1.20649 4.53973 H
atom 0.90182 4.48177 9.50856 C
atom 3.03703 3.72579 10.38860 C
atom 4.28094 2.55522 9.09664 H
atom -0.69817 4.35141 7.33606 H
atom -1.36940 3.65319 5.06798 H
atom -0.16011 2.44662 3.76107 C
atom 1.36185 1.07564 2.36732 C
atom -0.03872 5.02404 9.61752 H
atom 1.80603 4.43035 10.53827 C
atom 3.73976 3.68237 11.22141 H
atom -1.07627 2.46329 2.66485 C
atom 0.45763 1.12698 1.33761 C
atom 2.30232 0.53324 2.25838 H
atom 1.58117 4.92549 11.48413 H
atom -2.01737 3.00208 2.77902 H
atom -0.77333 1.83157 1.48726 C
atom 0.68245 0.63173 0.39179 H
atom -1.47610 1.87487 0.65448 H
