# Supplementary material for: Inverse Design of Tetracene Polymorphs with Enhanced Singlet Fission Performance by Property-Based Genetic Algorithm Optimization
Source: Chem Mater. 2023 Jan 21;35(3):1373–86. doi: 10.1021/acs.chemmater.2c03444 (PMC10042130; doi:10.1021/acs.chemmater.2c03444)
Supplement: Supplementary file 2 — cm2c03444_si_002.zip [file cm2c03444_si_002.zip › geometry_SI/0c8031ebfc.in]

lattice_vector 6.12300036 0.00804019 6.819e-05
lattice_vector -0.6695188 7.63449968 0.0115002
lattice_vector -0.96866833 -2.94365979 12.29264626
atom 1.56929 3.96807 10.18397 C
atom 2.51169 3.43428 11.08447 C
atom 0.61944 4.34120 10.57122 H
atom 1.81519 4.02098 8.81190 C
atom 3.77670 2.93979 10.56750 C
atom 2.26570 3.36044 12.46999 C
atom 3.07988 3.52776 8.29645 C
atom 0.85813 4.54287 7.88845 C
atom 4.02160 3.00652 9.18293 C
atom 4.71963 2.40339 11.46577 C
atom 3.20094 2.81979 13.35220 C
atom 1.31748 3.73516 12.85989 H
atom 3.31291 3.58520 6.88867 C
atom 1.11838 4.56024 6.54263 C
atom -0.08514 4.92827 8.27652 H
atom 4.97163 2.63109 8.79942 H
atom 5.66854 2.03072 11.07648 H
atom 4.46747 2.33153 12.83494 C
atom 2.95757 2.73033 14.75836 C
atom 4.26476 3.21712 6.50458 H
atom 2.35862 4.07357 6.03499 C
atom 0.37667 4.96188 5.85153 H
atom 5.41721 1.78416 13.75201 C
atom 3.89865 2.19781 15.60099 C
atom 2.00834 3.10117 15.14830 H
atom 2.54792 4.08819 4.96088 H
atom 6.36604 1.41557 13.36146 H
atom 5.14122 1.71790 15.09274 C
atom 3.69327 2.13744 16.67074 H
atom 5.87578 1.29082 15.77626 H
atom 3.61114 2.13283 1.52154 C
atom 2.67225 2.10796 0.47245 C
atom 4.55870 2.65326 1.37359 H
atom 3.36333 1.50226 2.73933 C
atom 1.41353 1.40839 0.67045 C
atom 2.91822 2.73706 -0.76327 C
atom 2.09947 0.81659 2.94365 C
atom 4.32684 1.48703 3.79395 C
atom 1.16585 0.78363 1.90839 C
atom 0.47864 1.37656 -0.38181 C
atom 1.98735 2.70073 -1.80113 C
atom 3.86271 3.26454 -0.90895 H
atom 1.86510 0.17665 4.20115 C
atom 4.06913 0.83740 4.97174 C
atom 5.27859 1.99481 3.63380 H
atom 0.22262 0.25522 2.05583 H
atom -0.46586 0.84992 -0.23453 H
atom 0.73009 2.00081 -1.60322 C
atom 2.22717 3.33516 -3.05948 C
atom 0.90926 -0.32793 4.35115 H
atom 2.82120 0.18175 5.18388 C
atom 4.82234 0.82532 5.75905 H
atom -0.21211 1.97132 -2.67653 C
atom 1.29183 3.28555 -4.06095 C
atom 3.17075 3.86336 -3.20447 H
atom 2.62879 -0.32268 6.13171 H
atom -1.15392 1.44167 -2.52971 H
atom 0.06007 2.59294 -3.86737 C
atom 1.49549 3.77896 -5.01321 H
atom -0.67204 2.55113 -4.67361 H
