# Supplementary material for: Inverse Design of Tetracene Polymorphs with Enhanced Singlet Fission Performance by Property-Based Genetic Algorithm Optimization
Source: Chem Mater. 2023 Jan 21;35(3):1373–86. doi: 10.1021/acs.chemmater.2c03444 (PMC10042130; doi:10.1021/acs.chemmater.2c03444)
Supplement: Supplementary file 2 — cm2c03444_si_002.zip [file cm2c03444_si_002.zip › geometry_SI/P3.in]

lattice_vector 5.915804 -4.992e-05 -0.00010592
lattice_vector -0.00028842 8.64060129 -0.03406594
lattice_vector -0.00051884 -0.6082993 11.10173554
atom 0.14631 0.85866 8.34044 C
atom 0.82437 -0.03756 7.49300 C
atom -0.83261 1.23558 8.03854 H
atom 0.69241 1.27267 9.55528 C
atom 2.13281 -0.52952 7.89456 C
atom 0.27862 -0.46074 6.26424 C
atom 1.99322 0.77243 9.96247 C
atom 0.00361 2.17354 10.42222 C
atom 2.67868 -0.10606 9.12318 C
atom 2.81093 -1.42560 7.04704 C
atom 0.96399 -1.33942 5.42505 C
atom -0.69782 -0.07950 5.95805 H
atom 2.51757 1.18747 11.22550 C
atom 0.54833 2.55340 11.62138 C
atom -0.97007 2.55214 10.11255 H
atom 3.65521 -0.48717 9.42920 H
atom 3.79056 -1.80136 7.34812 H
atom 2.26489 -1.83965 5.83216 C
atom 0.43960 -1.75453 4.16209 C
atom 3.49121 0.80328 11.53272 H
atom 1.81748 2.04885 12.03113 C
atom 0.00137 3.23790 12.27125 H
atom 2.95375 -2.74034 4.96519 C
atom 1.13969 -2.61602 3.35658 C
atom -0.53391 -1.37026 3.85449 H
atom 2.23201 2.34577 12.99480 H
atom 3.92770 -3.11877 5.27495 H
atom 2.40898 -3.12044 3.76620 C
atom 0.72506 -2.91302 2.39295 H
atom 2.95572 -3.80500 3.11620 H
atom 5.76848 5.17896 8.32339 C
atom 5.09057 4.28276 7.47590 C
atom 6.74764 5.55559 8.02190 H
atom 5.22217 5.59296 9.53820 C
atom 3.78213 3.79071 7.87743 C
atom 5.63646 3.85962 6.24714 C
atom 3.92135 5.09267 9.94536 C
atom 5.91082 6.49383 10.40518 C
atom 3.23611 4.21408 9.10608 C
atom 3.10415 2.89459 7.02988 C
atom 4.95124 2.98089 5.40795 C
atom 6.61288 4.24093 5.94092 H
atom 3.39683 5.50769 11.20837 C
atom 5.36596 6.87365 11.60433 C
atom 6.88452 6.87245 10.09553 H
atom 2.25961 3.83282 9.41209 H
atom 2.12447 2.51891 7.33092 H
atom 3.65035 2.48060 5.81502 C
atom 5.47584 2.56577 4.14502 C
atom 2.42317 5.12347 11.51556 H
atom 4.09679 6.36908 12.01403 C
atom 5.91283 7.55813 12.25425 H
atom 2.96163 1.57982 4.94792 C
atom 4.77591 1.70425 3.33947 C
atom 6.44933 2.95012 3.83742 H
atom 3.68212 6.66598 12.97769 H
atom 1.98767 1.20151 5.25786 H
atom 3.50657 1.19981 3.74902 C
atom 5.19068 1.40726 2.37587 H
atom 2.95997 0.51522 3.09899 H
