# Supplementary material for: Inverse Design of Tetracene Polymorphs with Enhanced Singlet Fission Performance by Property-Based Genetic Algorithm Optimization
Source: Chem Mater. 2023 Jan 21;35(3):1373–86. doi: 10.1021/acs.chemmater.2c03444 (PMC10042130; doi:10.1021/acs.chemmater.2c03444)
Supplement: Supplementary file 2 — cm2c03444_si_002.zip [file cm2c03444_si_002.zip › geometry_SI/ea4b5efb97.in]

lattice_vector 6.9099092 0.00532974 0.01466922
lattice_vector 0.44326004 7.42101796 0.0253286
lattice_vector 0.73549434 2.01953779 11.2708043
atom 3.06595 3.01488 3.65168 C
atom 2.94800 2.55426 2.32574 C
atom 2.21729 3.52498 4.11102 H
atom 4.23380 2.82773 4.38992 C
atom 4.07756 1.87620 1.71200 C
atom 1.76997 2.73247 1.57465 C
atom 5.36040 2.14595 3.77882 C
atom 4.35941 3.27685 5.74040 C
atom 5.25515 1.69702 2.46279 C
atom 3.95903 1.41328 0.38679 C
atom 1.66348 2.27919 0.26031 C
atom 0.92292 3.24537 2.03280 H
atom 6.54158 1.94274 4.55613 C
atom 5.50760 3.04636 6.45381 C
atom 3.52456 3.81691 6.18838 H
atom 6.10172 1.18365 2.00424 H
atom 4.80744 0.90243 -0.07218 H
atom 2.78997 1.59633 -0.34993 C
atom 0.47906 2.47274 -0.51501 C
atom 7.38577 1.43067 4.09515 H
atom 6.60974 2.36773 5.85667 C
atom 5.58194 3.38644 7.48677 H
atom 2.66145 1.13713 -1.69686 C
atom 0.40706 2.03472 -1.81083 C
atom -0.36573 2.98587 -0.05628 H
atom 7.51322 2.18550 6.43904 H
atom 3.49697 0.59692 -2.14320 H
atom 1.50942 1.35577 -2.40734 C
atom -0.50013 2.20661 -2.39050 H
atom 1.43229 1.00692 -3.43720 H
atom 7.69086 6.27337 0.32118 C
atom 7.78768 6.18737 1.72347 C
atom 8.54047 6.65699 -0.24659 H
atom 6.54165 5.87248 -0.35790 C
atom 6.65419 5.67727 2.47832 C
atom 8.94801 6.58293 2.41642 C
atom 5.40888 5.36249 0.39556 C
atom 6.44326 5.92994 -1.78203 C
atom 5.49332 5.28299 1.78496 C
atom 6.75212 5.58877 3.88024 C
atom 9.03309 6.50270 3.80588 C
atom 9.79677 6.97034 1.84957 H
atom 4.24926 4.93190 -0.32043 C
atom 5.31539 5.49637 -2.42934 C
atom 7.29375 6.31781 -2.34458 H
atom 4.64382 4.89687 2.35160 H
atom 5.90326 5.20309 4.44784 H
atom 7.90188 5.98912 4.55918 C
atom 10.19178 6.93571 4.52139 C
atom 3.39997 4.54683 0.24534 H
atom 4.20688 4.98779 -1.68930 C
atom 5.26843 5.54302 -3.51785 H
atom 8.00216 5.92847 5.98288 C
atom 10.23532 6.87851 5.89030 C
atom 11.03944 7.32355 3.95515 H
atom 3.32001 4.63720 -2.21803 H
atom 7.15408 5.53595 6.54605 H
atom 9.12923 6.36473 6.63014 C
atom 11.12149 7.23118 6.41883 H
atom 9.17731 6.31429 7.71837 H
